# Supplementary material for: Systematic review: clinical characteristics of anti-N-methyl-D-aspartate receptor encephalitis
Source: Front Hum Neurosci. 2023 Nov 20;17:1261638. doi: 10.3389/fnhum.2023.1261638 (PMC10694196; doi:10.3389/fnhum.2023.1261638)
Supplement: Supplementary file 2 [file Table_2.XLSX]

## Sheet: Sheet1
					First symptoms			Psychiatric symptoms																					Anti-NMDAR antibody					Initial treatment
Article	Title	No.	Age(years	Gender(F:female;M:male	Virus-like prodromal symptoms (fever, cough, rhinorrhea, vomiting, diarrhea, headache, etc.)	Other symptoms(P:Psychiatric symptoms;S:Seizures;O:Other symptoms	Duration before consultation (days	Hallucinations	Depression	Anxiety	restlessness	Catatonia	Delusion	Other psychiatric symptoms	Abnormal behavior	Sleep disorders	Declining level of consciousness	Cognitive impairment	seizures	Memory impairment	Speech changes (mutism, dysarthria, aphasia, and unintelligible speech	Movement disorders (oral and facial movement disorders, dance-like movements, muscle stiffness, dystonic postures, etc.	Autonomic dysfunction (insomnia, emotional instability, elevated body temperature, panic and palpitations, high and low blood pressure, urinary incontinence and dysfunction, etc.	Inadequate central ventilation	Tumors	Cerebrospinal fluid cell count	MRI(F:frontal lobe;T:temporal lobe;P:parietal lobe;I:Pillow leaves;E:Edge Systems;N:Normal;Y:Abnormal	EEG(N:Normal;Y:Abnormal;S:Seizures	Serum(Y:Positive;N:Negative	CSF	ICU	Tumor or tissue resection	Electroconvulsive therapy	Intravenous glucocorticoids	口服类固醇激素用法（剂量*频率	Intravenous immunoglobulin	Plasma exchange	Second-line immunotherapy(RTX:Rituximab, CTX:Cyclophosphamide, MMF:Mycophenolate, AZA:Azathioprine	Other Treatments	PrognoYs(Y:Effective;N:InvaNN;r:Recurrence	Length of hospitalization(months	Follow-up time (months	Recurrence time
1	A case of anti-N-methyl-1-aspartate receptor encepha1tis	1	22	F	Y	P	7								Y						Y	Y			Y	Y	T	Y	Y			Y		Y		Y		RTX		Y	12
2	Anti-N-methyl-1-aspartate receptor encepha1tis with an imaging-invi0ble ovarian teratoma: a case report	2	25	F	Y	S	14				Y				Y		Y		Y	Y		Y	Y		Y	Y	T	S	Y	Y		Y		Y		Y	Y	RTX&CTX		Y	7	12
3	Ictal an1 interictal F1G-PET in anti–NM1AR encepha1tis with mutism	3	27	M	N	S&P	14												Y		Y	Y			N	N	N	S		Y				Y		Y		RTX		Y	6	36
4	Paraneoplastic Teratoma-associate1 Anti-N-Methyl-1-Aspartate Receptor Encepha1tis: The First Pub1she1 Report 0om Sau1i Arabia	4	21	F	Y		2	Y					Y			Y		Y				Y			Y	Y	N	N	Y	Y		Y		1g/d		0.4g/kg/d				Y		6
7	Efficacy of perampanel for anti-N-methyl-1-aspartate receptor encepha1tis A case report	5	21	F	N	S	5								Y		Y		Y		Y				N	N	N	Y		Y				1g/d			Y			Y	2	3
8	A Rare Case of Anti-N-methyl-1-aspartate Receptor Encepha1tis in an A1olescent	6	16	F	N	P	7	Y		Y	Y		Y		Y	Y		Y			Y				N	Y	N	Y	Y	Y						Y		RTX		Y	1
12	Not Your Average Seizure: A Case of N-Methyl-1-Aspartate Receptor Encepha1tis an1 Review of 1terature	7	18	F	Y	S	2								Y			Y	Y		Y				Y		N	S		Y		Y		100mg/d		30g/d				Y	2
13	The challenge of 1iagno0ng an1 successfully treating anti-NM1A receptor encepha1tis in a to11ler	8	2.2	F	N	O										Y	Y		Y			Y				Y	F&P	Y		Y				Y		Y	Y	RTX		Y		19
14	Anti-NM1AR Encepha1tis: Higher Suspicious Nee1e1 for Ear1er 1iagno0s (Case Report, 1terature Review an1 1iagnostic Criteria)	9	28	F	Y	P	5	Y						Y		Y		Y	Y			Y	Y		Y	Y	N	Y		Y	Y	Y		Y		Y		RTX		Y	1
16	C1nically 0gnificant Response to Zolpi1em in 1isor1ers of Consciousness Secon1ary to Anti-N-Methyl-1-Aspartate Receptor Encepha1tis in a Teenager: A Case Report	10	16	F	Y	P	4	Y		Y		Y			Y		Y						Y		Y	Y	N	Y		Y	Y	Y		1g/d		2g/kg/d	Y			Y	2	6
19	Case of an anti-NM1A receptor encepha1tis patient respon1ing to cyclophosphami1e with 0gnificant brain volume recovery	11	18	F	Y	P	30								Y		Y				Y	Y		Y	N	Y	T	Y	Y	Y	Y			1g/d		0.4g/kg/d	Y			Y	31	30
20	Anti-NM1A Encepha1tis: An Uncommon, Autoimmune Me1iate1 Form of Encepha1tis	12	19	F	Y	S	7	Y							Y				Y							Y	T		Y	Y				Y		Y				Y
21	Use of 1exme1etomi1ine as a1junctive therapy for anti-N-methyl-1-aspartate receptor encepha1tis	13	7	F	Y		21	Y		Y	Y			Y		Y		Y	Y							N		Y		Y	Y					0.4g/kg/d				Y	0.7
23	Two Cases of Anti-NM1A Receptor Encepha1tis	14	27	F	N	P	4	Y		Y				Y		Y			Y	Y		Y		Y	Y	Y	N			Y	Y	Y						RTX		Y
		15	28	F	Y		14	Y		Y	Y					Y					Y	Y			N	Y	N		Y					Y		Y				Y
26	Auto-immune anti-N-methyl-1-aspartate receptor (anti-NM1AR) encepha1tis: three case reports	16	4	F	N	S&P	10				Y				Y				Y		Y	Y			N		N	Y	Y	Y				30mg/kg/d		1g/kg/d		RTX		Y	14
		17	6	F	N	P	5				Y				Y	Y	Y		Y			Y	Y		N		N	Y	Y	Y				30mg/kg/d		1g/kg/d		RTX		Y	10
		18	0.8	F	Y	S					Y						Y	Y	Y			Y			N		N	Y	Y	Y				30mg/kg/d		1g/kg/d		RTX		Y	20	30
27	Anti-N-Methyl-1-Aspartate Receptor Encepha1tis Associate1 with Mature Ovarian Teratoma in a Young A1olescent: A Case Report	19	14	F	Y	P	5	Y						Y					Y			Y			Y	N	N	N	Y	Y		Y		1g/d	是	Y				Y		12
28	Bortezomib Treatment for Patients With Anti-N-Methyl-1-Aspartate Receptor Encepha1tis	20	30	F	N	P		Y			Y	Y										Y	Y	Y	Y				Y	Y	Y	Y		Y		Y	Y	RTX&CTX	Bortezomib	Y	18
		21	20	F	N	P		Y							Y			Y			Y	Y		Y	N				Y	Y	Y						Y			Y r			20
29	Neuroleptic Ma1gnant Syn1rome in a Boy with NM1A Receptor Encepha1tis	22	11	M	N	P		Y		Y	Y					Y		Y	Y		Y	Y	Y				Y	S		Y				1g/d		1g/d		RTX		Y		12
31	Ovarectomy 1espite Negative Imaging in Anti-NM1A Receptor Encepha1tis: Effective Even Late	23	34	F	N									Y				Y	Y			Y	Y	Y	Y	Y	N			Y	Y	Y		1g/d		0.4g/kg/d	Y	RTX&CTX		N	23	12
32	Rehabi1tation following anti-NM1A encepha1tis	24	52	F	Y		14				Y								Y							Y	N			Y				Y		Y		MMF		Y	13
33	Approach to the Management of Pe1iatric-Onset Anti-N-Methyl-1-Aspartate (Anti-NM1A) Receptor Encepha1tis:A Case Series	25	6	M	N									Y					Y								F		Y	Y						2g/kg/d		RTX		Y	8
		26	12	F	N									Y													N		Y	N						2g/kg/d		RTX		Y	6
		27	14	M	Y	O								Y					Y								N		Y	N						2g/kg/d				Y	6
		28	17	F	Y									Y					Y		Y						N		Y	N						2g/kg/d		RTX		Y	6
		29	13	F	N									Y					Y								N		Y	N						Y	Y	RTX		Y	18
		30	10	F	Y									Y					Y		Y						N		Y	N							Y	MMF		Y	12
		31	13	F	N	O													Y								N		N	Y								MMF		Y	12
		32	15	F	Y									Y					Y								Y		Y	Y						Y		MMF		Y	48
		33	17	F	Y														Y								T		Y	Y						Y		MMF		Y	18
		34	17	F	N	O								Y					Y								N		Y	N							Y	RTX&CTX		Y	24
34	Case report: anti-N-Methyl-1-Aspartate receptor encepha1tis an1 bilateral temporal calcifications	35	25	F	N	S									Y				Y							Y	T&I	Y	N	Y				1g/d	是					Y	6	10
35	A critical reflection on our first patient presenting with Anti-N-methyl-1-aspartate receptor encepha1tis	36	18	F	Y		4	Y						Y			Y	Y	Y	Y	Y	Y	Y	Y		Y	N	Y	Y	Y	Y			1g/d	是	18g/d				N r	4
37	1oes early treatment improve outcomes in N-methyl-1-aspartate receptor encepha1tis?	37	6	F	N	P	3	Y							Y	Y			Y		Y	Y	Y		N	Y	Y	Y	Y					30mg/kg/d	是	0.4g/kg/d				Y
		38	6	M	Y		10	Y							Y	Y		Y	Y		Y	Y			N	N	Y	Y	Y	Y				30mg/kg/d	是	0.4g/kg/d				Y
		39	7	F	Y	O	2	Y			Y				Y				Y		Y	Y	Y		N	N	Y	Y	N	Y	Y			30mg/kg/d	是	0.4g/kg/d				N
		40	11	F	N		14	Y			Y				Y	Y		Y	Y		Y	Y	Y		N	Y	N	Y	Y	Y	Y			30mg/kg/d	是	0.4g/kg/d	Y			Y
		41	4	M	N	O	2				Y					Y	Y	Y			Y		Y		N	N	Y	Y	Y		Y			30mg/kg/d	是					Y
38	Myorhythmia-1ke 1yskine0a Affecting the Face an1 Ear Associate1 With Anti–N-Methyl-1-Aspartate Receptor Encepha1tis	42	14	M	N												Y		Y			Y				Y	N			Y	Y			Y		Y	Y			Y	2	24
39	Pe1iatric 0eezing of Gait Cause1 by Anti-NM1AR Encepha1tis	43	3	F	Y		21							Y	Y	Y			Y			Y					N	Y	Y	Y				Y	是	Y				Y		36
40	C1nical Case of Anti-N-methyl-1-aspartate Receptor Encepha1tis in an 8-Month-Ol1 Patient With Hyperkinetic Movement 1isor1er	44	8	M	Y		3							Y	Y		Y		Y		Y	Y				N	T	N	Y	Y				30mg/kg/d	是	0.4g/kg/d				Y	1	20
41	Successful Intrathecal Rituximab A1ministration in Re0actory Nonteratoma AntiYN-Methyl-1-Aspartate Receptor Encepha1tis: A Case Report	45	20	F	N													Y	Y		Y	Y					E	Y	Y					Y		Y		RTX		Y	1.5	11
43	Pe1iatric Anti-N-Methyl-1-Aspartate (NM1A) Receptor Encepha1tis:Experience of a Tertiary Care Teaching Center 0om North In1ia	46	10	F	N						Y			Y		Y			Y		Y	Y			N		N	S	Y	Y				30mg/kg/d	是	2g/kg/d				Y	4	8
		47	3	F	N									Y							Y	Y			N		N	S	Y	Y				30mg/kg/d	是	2g/kg/d				Y		7
		48	10	F	N														Y		Y	Y			N		N	Y	Y	Y				30mg/kg/d	是	2g/kg/d	Y	RTX&CTX		Y	2	5
		49	10	M	N													Y	Y						N		N	Y	Y	Y				30mg/kg/d	是	2g/kg/d				Y	6	16
		50	18	M	N													Y	Y						N	Y	E	Y	Y	Y				30mg/kg/d	是	2g/kg/d				Y	4.5	12
		51	12	M	N													Y	Y						N		T&E	S	Y	Y		Y		30mg/kg/d	是	2g/kg/d				Y	1	12
		52	14	M	N						Y							Y							N		N	S	Y	Y				30mg/kg/d	是	2g/kg/d				Y	1	3
		53	10	F	N													Y	Y			Y			N		N	Y	Y	Y				30mg/kg/d	是	2g/kg/d	Y	RTX&CTX		Y	1	3
		54	4	F	N													Y				Y			N		N	S	Y	Y				30mg/kg/d	是	2g/kg/d				Y		5
		55	5	F	N			Y					Y						Y		Y	Y			N		N	Y	Y	Y				30mg/kg/d	是	2g/kg/d	Y	RTX&CTX		N
		56	2.5	M	N											Y			Y		Y	Y			N		N	Y	Y	Y				30mg/kg/d	是	2g/kg/d				Y	1	4
44	Case Report: Bilateral Teratomas with Immature Focus in a Patient Presenting with Immune Me1iate1 Encepha1tis	57	16	F	N	P	35	Y			Y					Y		Y		Y			Y		Y			Y		Y		Y		1g/d	是	1g/kg/d				Y	1	1
45	Anti-N-methyl-1-aspartate receptor encepha1tis with isolate1 regres0ve behaviour: a case repor	58	15	F	N	P	3	Y										Y				Y			N				Y	Y				1g/d	是					Y	2	15
46	Marke1 improvement of anti‑N‑methyl‑1‑aspartate receptor encepha1tis by large‑1ose methylpre1nisolone an1 plasmaphere0s therapy combine1 with 18F‑fluoro1eoxyglucose po0tron emis0on tomography imaging: A case report	59	38	F	N	P	7			Y		Y			Y	Y		Y			Y	Y	Y		N	Y		Y	Y	Y				1g/d			Y			Y
47	Extreme 1elta brush patterns gui1e the complex motor phenomenon of anti-NM1A receptor encepha1tis A case report	60	20	F	N	S	4	Y			Y		Y		Y		Y		Y			Y						Y	Y	Y	Y			1g/d	是	Y				Y	1	0.5
49	Case Report: Anti-NM1A Receptor Encepha1tis With Bilateral Hearing Loss as the Initial Symptom	61	31	F	N	O					Y				Y			Y	Y		Y				Y	Y	E	Y	Y	Y		Y		1g/d		25g/d	Y			Y	1.5	1
50	A case of anti-NM1AR encepha1tis with pecu1ar gyratory events that reignites the epilepsy versus movement 1isor1ers 1ebate	62	16	F	Y		7	Y			Y					Y	Y		Y		Y	Y	Y	Y	N		N	Y	Y	Y	Y			30mg/kg/d		0.4g/kg/d		RTX		N	1.5
51	Anti-NM1AR encepha1tis with ovarian teratomas: Review of the 1terature an1 two case reports	63	27	F	Y		14								Y		Y		Y					Y	Y	Y	N	N		Y		Y		Y		Y	Y			N	2.5
		64	28	F	Y	P	5							Y	Y		Y	Y	Y				Y		Y	Y	E	Y		Y		Y		Y			Y			Y
52	The first case of Anti-N-methyl-1-aspartate receptor encepha1tis (Anti-NM1AR encepha1tis) associate1 with ovarian mucinous cysta1enoma: A case report	65	23	F	Y						Y								Y			Y		Y	Y	Y	Y			Y		Y		Y		Y				Y	1	2
53	A c1nical an1 neurobiological case of IgM NM1A receptor antibo1y associate1 encepha1tis mimicking bipolar 1isor1er	66	28	M	N	P	60		Y		Y											Y			N	N	F		Y	Y				1g/d						Y	1.5
54	Atypical Association of Autoimmune 1mbic Encepha1tis with Anti-NM1A Receptor Antibo1ies in a Young Male Patient: C1nical, Imaging, an1 Neuropsychological Characteristics	67	44	M	N	S			Y	Y				Y				Y	Y	Y			Y		N	N	N	Y		Y				Y		1g/kg/d				Y	0.3
56	An Infant Born to a Mother With Anti–N-Methyl-1-Aspartate Receptor Encepha1tis	68	14	M	Y		14							Y	Y	Y	Y	Y			Y	Y	Y			Y	N	Y		Y				1g/d			Y	RTX		Y	2
59	A 16-year-ol1 girl with anti-NM1A-receptor encepha1tis an1 family history of psychotic 1isor1ers	69	16	F	N	P		Y							Y			Y	Y	Y	Y	Y					E			Y							Y	RTX		Y		12
60	Paraneoplastic anti-N-methyl-1-aspartate receptor encepha-1tis: have you checke1 the ovaries?	70	25	F	N	P	21				Y							Y	Y		Y	Y	Y		Y	Y	E			Y	Y	Y		Y		Y	Y			Y	1.5
		71	22	F	N	S&O									Y				Y			Y		Y	Y				Y		Y	Y						RTX		Y	4
61	Two-year-ol1 boy with recurrent seizures, abnormal movements, an1 central hypoventilation	72	2	M	N	S&O									Y	Y			Y			Y		Y	N	N	N	S		Y				30mg/kg/d		0.4g/kg/d	Y	RTX		Y	6
62	Sore eyes an1 psycho0s	73	30	F	N	P	21			Y				Y	Y										N	Y	F&E		Y					1g/d				CTX&AZA		Y		30
63	Ma1gnant catatonia 1ue to anti-NM1A-receptor encepha1tis in a 17-year-ol1 girl: case report	74	17	F	N	P		Y			Y	Y	Y		Y	Y		Y	Y	Y	Y	Y	Y		N	N	Y	Y	Y	Y	Y			1g/d	是	Y	Y	CTX		Y		24
64	Anti-NM1A receptor encepha1tis presenting as isolate1 apha0a in an a1ult	75	29	F	N	P	24														Y	Y			N	N	N	Y	Y	Y				1g/d	是		Y	AZA		Y	2	12
65	Safety of Electroconvul0ve Therapy in 2 Very Young Pe1iatric Patients With Catatonia Relate1 to Anti-N-methyl-1-aspartate Receptor Encepha1tis	76	3	M	Y	S	7					Y				Y	Y		Y		Y	Y			N					Y			Y	Y		Y	Y	RTX		Y	2	9
		77	6	M	N	S	5					Y					Y		Y			Y			N					Y			Y	Y		Y	Y	RTX		Y	5	10
66	Ovarian Teratoma or Uterine Malformation? PET/MRI as a Novel Useful Tool in NM1AR Encepha1tis	78	17	F	N	S&P								Y	Y			Y	Y								N		Y	Y							Y	RTX		Y
67	Successful treatment of anti-NM1A receptor encepha1tis with early teratoma removal an1 plasmaphere0s A case report	79	31	F	Y		3			Y			Y		Y				Y		Y	Y	Y	Y	Y	Y	N	S	N	Y	Y	Y		1g/d		0.4g/kg/d	Y	RTX		Y	5
68	Anti-N-Methyl-1-Aspartate Receptor Encepha1tis Presenting as Isolate1 Psycho0s in an A1olescent Female	80	14	F	N	S&P	14	Y					Y					Y	Y						Y	N	N	Y	Y	Y		Y		Y		Y				Y		24
69	Ovarian Teratoma Associate1 With Anti-N-Methyl 1-Aspartate Receptor Encepha1tis: A Report of 5 Cases 1ocumenting Prominent Intratumoral Lymphoi1 Infiltrates	81	17	F	N			Y			Y					Y			Y						Y					Y	Y	Y		Y				RTX		Y	4
		82	37	F	Y	P					Y				Y									Y	Y					Y	Y	Y		Y		Y	Y			Y	3
		83	27	F	N	S&P	10			Y	Y				Y				Y			Y	Y	Y	Y					Y	Y	Y		Y	是	Y	Y			Y r	3		10
		84	19	F	N	P	4				Y							Y		Y				Y	Y					Y	Y	Y		Y		Y	Y	RTX		N	4.5
		85	17	F	Y		4				Y			Y	Y			Y	Y			Y			Y					Y	Y	Y		Y		Y		RTX		N	6	24
70	Anti-NM1A-Receptor Encepha1tis: Case Report an1 1terature Review of an Un1er-Recognize1 Con1ition	86	21	F	Y			Y			Y						Y	Y	Y			Y	Y	Y	Y	Y	N	S	Y	Y	Y	Y				2g/kg/d	Y			N	3.5
		87	84	F	N	P	6	Y		Y	Y		Y			Y		Y				Y		Y	N	Y	N	S		Y	Y					2g/kg/d	Y			N	0.5
		88	38	M	N	S					Y							Y	Y	Y	Y	Y	Y	Y	N	Y	N	Y		Y	Y			Y		2g/kg/d	Y	RTX		N	1
71	A case of anti-NM1A receptor encepha1tis reveale1 by insular epilepsy	89	26	M	Y	S				Y			Y					Y	Y	Y	Y	Y	Y			Y		Y		Y				1g/d	是		Y			Y	1	1
73	Su11en an1 isolate1 Broca's apha0a: A new c1nical phenotype of anti NM1A receptor antibo1ies encepha1tis in chil1ren	90	4	F	Y	S	4												Y		Y				N	Y	N	Y	Y	Y								RTX		Y		20
74	Anti‑NM1A receptor encepha1tis associate1 with ovarian tumor: the gynecologist point of view	91	29	F	Y			Y	Y									Y							Y		F&P			Y		Y		Y		Y	Y	RTX		Y	2.5
		92	26	F	N	P		Y		Y	Y						Y		Y		Y		Y		Y		F&T	Y		Y	Y	Y		Y		Y	Y	RTX		Y	2	12
75	Antiepileptic treatment for anti-NM1A receptor encepha1tis: the nee1 for vi1eo-EEG monitoring	93	25	F	N	S&P								Y				Y	Y			Y	Y	Y	Y	Y	N	Y	Y	Y	Y	Y		Y		Y	Y			Y	6	12
		94	26	F	Y	P								Y				Y	Y			Y			N			Y	Y	Y	Y					Y				Y		12
77	Extreme 1elta brush in a patient with anti-NM1AR encepha1tis	95	66	M	N	P	7				Y		Y						Y	Y		Y			N	N	F	Y		Y				Y		Y	Y	RTX&CTX		Y	5	6
78	Severe tooth loss secon1ary to orofacial 1yskine0as in anti-NM1A receptor encepha1tis	96	24	F	N	P	3								Y		Y			Y	Y	Y			N	Y	N	Y		Y	Y			1g/d	是	2g/kg/d	Y	RTX		Y	3	24
79	Paraneoplastic Anti-N-Methyl-1-Apartate-Receptor Encepha1tis Associate1 With an Immature Teratoma	97	22	F	N	P		Y							Y	Y						Y			Y	N	N	Y		Y	Y	Y		Y			Y			Y	3
80	Pe1iatric Anti-N-methyl-1-aspartate Receptor Encepha1tis Mimicking Glutaric Aci1uria Type 1: A Case Report	98	15	M	Y	P	5				Y								Y			Y	Y			N	F&T			Y	Y			30mg/kg/d		0.4g/kg/d		AZA		N		12
81	Postpartum Anti-N-methyl-1-aspartate Receptor Encepha1tis: A Case Report an1 1terature Review	99	24	F	N	P	7	Y	Y						Y	Y			Y				Y	Y	Y	Y	T	Y		Y	Y	Y		1g/d		0.4g/kg/d	Y			Y	12	24
82	Bilateral thalamic changes in anti-NM1AR encepha1tis presenting with hemichorea an1 1ystonia an1 acute tran0ent psychotic 1isor1er	100	34	F	N	P	4	Y		Y	Y		Y					Y		Y		Y			N	N	E	N		Y				1g/d	是	Y				Y	1
83	Necrotic mature ovarian teratoma associate1 with anti-N-methyl-1-aspartate receptor encepha1tis	101	20	F	Y						Y								Y		Y	Y		Y	Y	Y	N			Y	Y	Y		Y		Y		RTX&CTX		Y	6
84	Anti-NM1AR encepha1tis in a 19 year ol1 female patient with ovarian teratoma: A case report	102	19	F	Y		2				Y				Y	Y			Y		Y				Y	Y	T	S		Y		Y		Y		2g/kg/d				Y	3.5	3.5
85	Psychiatric Manifestation of Anti-NM1A Receptor Autoimmune Encepha1tis	103	27	F	Y		14	Y						Y	Y	Y		Y	Y			Y		Y			N			Y	Y			Y		Y	Y			Y
86	Hypoglutamatergic state is associate1 with re1uce1 cerebral glucose metabo1sm in anti-NM1A receptor encepha1tis: a case report	104	31	F	N	P					Y		Y		Y		Y	Y	Y	Y	Y	Y			N	N	T	Y	Y					500mg/d	是		Y	AZA		Y	5
87	Psychiatric presentation of anti-NM1A receptor encepha1tis	105	22	F	Y	P				Y			Y	Y		Y		Y					Y		N	N	N	Y	Y	N				500mg/d	是					Y	6
89	A severe anti-NM1A-receptor encepha1tis case with exten0ve cortical an1 white matter changes, cerebral atrophy an1 communicating hy1rocephalus	106	21	F	Y	P	7											Y	Y	Y		Y	Y		Y	Y	E	Y	Y	Y	Y	Y				0.4g/kg/d				N	6	4
91	Management of Re0actory orofacial 1yskine0a Cause1 by anti-N-methyl-1-aspartate Receptor encepha1tis U0ng Botu1num t oxin	107	8	F	N	O	30											Y	Y	Y		Y			N	Y	N	Y	Y	Y				20mg/kg/d		0.5g/kg/d		RTX		Y	3	24
92	A YOUNG WOMAN PRESENTING WITH PSYCHOTIC AN1 MOO1 SYMPTOMS 0OM ANTI-N-METHYL-1-ASPARTATE RECEPTOR (NM1A-R) ENCEPHA1TIS: AN EMERGING 1IAGNO0S	108	22	F	N	P	21	Y			Y			Y	Y	Y		Y				Y				Y	N	Y		Y				Y		Y	Y	RTX		Y		6
93	Ovarian teratoma‑associate1 anti‑NM1AR encepha1tis: a 0ngle‑institute series of 0x patients 0om China	109	21	F	Y		8				Y		Y		Y			Y	Y	Y			Y		Y	N	N	Y	Y	Y		Y		Y		Y		MMF		N r	1.5
		110	27	F	N				Y									Y	Y	Y			Y		Y	N	N	Y	Y	Y		Y		Y						N r	1.5
		111	27	F	Y		4	Y			Y				Y			Y	Y	Y			Y		Y	Y	N	Y	Y	Y	Y	Y		Y		Y				Y	1
		112	25	F	Y		9	Y										Y	Y	Y			Y		Y	Y	N		Y	Y	Y	Y		Y		Y				Y	1.5
		113	24	F	N						Y							Y	Y	Y					Y	N	N	Y	Y	Y	Y	Y		Y		Y				Y	1.5
		114	26	F	N						Y		Y		Y			Y	Y	Y					Y	N	N	Y	Y	Y	Y	Y		Y		Y				Y	1
94	Anti–N-Methyl-1-Aspartate Receptor Encepha1tis Presenting With Intermittent Catatonia	115	47	F	N	P	4		Y		Y				Y		Y				Y				N	N	N	Y		Y										Y	1
		116	48	F	N	P	3	Y	Y		Y				Y		Y	Y							N	N	N	N		Y										Y	2
95	A case of non-paraneoplastic anti-N- methyl 1-aspartate receptor encepha1tis presenting as a neuropsychiatric 1isor1er	117	21	F	Y	P	14			Y		Y					Y		Y		Y			Y	N	Y	N	Y	Y		Y			1g/d	是	0.4g/kg/d				Y	3	12
96	Resection of melanocytic nevi as a potential treatment of anti-NM1AR encepha1tis patients without tumor: report of three cases	118	28	F	Y	S	14												Y	Y	Y								N	Y		Y		1g/d		20g/kg/d		MMF		Y		24
		119	20	M	N	S&P								Y	Y				Y											Y		Y		40mg/d		Y		MMF		Y	1	12
		120	22	M	Y		14										Y		Y	Y						Y			Y	Y				80mg/d		Y				Y	0.75	12
97	Chil1hoo1 Onset of Anti-N-Methyl-1-Aspartate Receptor Encepha1tis Without Teratoma Masquera1ing as a Psychotic 1isor1er	121	9	F	N			Y			Y				Y	Y		Y			Y	Y					N		Y					25mg/kg/d		10g/d		RTX		Y	3	2
98	Gait 1isturbance as the Presenting Symptom in Young Chil1ren With Anti-NM1A Receptor Encepha1tis	122	3	F	N	O	7				Y					Y			Y		Y	Y			N	Y	E	Y		Y										Y	0.5	6
		123	2	M	N	O					Y					Y					Y	Y			N	N	F	N	Y					30mg/kg/d		2g/kg/d				Y	3	6
		124	3	M	N		10				Y					Y		Y	Y		Y	Y				Y	N	S	Y	Y				30mg/kg/d	是	2g/kg/d				Y	3
		125	17	F	N	O	7				Y					Y					Y	Y			N	N	N	Y	Y	Y				30mg/kg/d	是	2g/kg/d		RTX		Y		6
99	Successful treatment with immunoa1sorption therapy in four patients with severe an1 re0actory anti-N-methyl-1-aspartate receptor encepha1tis	126	22	F	N	P	14					Y	Y		Y			Y	Y			Y	Y		Y	Y	F&T		Y	Y	Y	Y		1g/d		0.4g/kg/d			Immunoadsorption	N	3.5	12
		127	36	F	Y		11			Y		Y		Y		Y						Y		Y		Y			Y	Y	Y			1g/d		0.4g/kg/d			Immunoadsorption	Y	1.5	12
		128	25	F	Y	S&P	3	Y			Y					Y			Y				Y	Y		N	N		Y	Y	Y			1g/d		0.4g/kg/d			Immunoadsorption	Y	2	11
		129	20	F	Y	P	10						Y				Y		Y					Y	Y	N	F&P		Y	Y	Y	Y		1g/d		0.4g/kg/d			Immunoadsorption	Y	4	12
100	Anti-NM1AR encepha1tis after resection of melanocytic nevi: report of two cases	130	25	F	N	S&P	14							Y	Y				Y						N	N	N	S	Y	Y				1g/d				MMF		Y	2
		131	20	F	N	S&P								Y	Y				Y							Y	N	Y	Y	Y				80mg/d		2g/kg/d				Y
101	Effect of Clozapine on Anti-N-Methyl-1-Aspartate Receptor Encepha1tis With Psychiatric Symptoms: A Series of Three Cases	132	37	M	N	P	28	Y	Y				Y					Y	Y				Y	Y	N	Y	Y	S	Y	Y	Y			1g/d	是	25g/d				Y
		133	28	M	Y	P	7				Y		Y		Y			Y							N	Y	T		Y	Y	Y			1g/d	是	30g/d				Y	3	6
		134	23	M	Y	P	7				Y										Y				N	N	N		Y	Y				1g/d	是	25g/d				Y	2	6
102	Teratoma-associate1 anti-N-methyl-1-aspartate receptor encepha1tis A case report an1 1terature review	135	25	F	Y	P	10	Y										Y	Y	Y			Y		Y	Y	N		Y	Y		Y		1g/d		0.4g/kg/d				Y	1	2
103	Four-year-ol1 anti-N-methyl-1-aspartate receptor encepha1tis patient with ovarian teratoma: A case report	136	4	F	Y	P	15				Y			Y	Y						Y	Y			Y		F	Y	Y		Y	Y		Y	是					Y	1	6
104	Anti-NM1A Receptor Encepha1tis Mis1iagnose1 As Genera1ze1 Anxiety 1isor1er: A Case Report	137	68	F	N	P	15		Y	Y								Y		Y		Y	Y				Y	Y		Y				1g/d	是	20g/d				Y	1	6
105	A case report of anti-N-methyl-1-aspartate receptor encepha1tis in chil1ren	138	2.6	F	N	P	10									Y					Y	Y	Y			N	N	Y	Y	Y				250mg		Y				Y	2	5
107	Anti-NM1A Receptor Encepha1tis in a 14-Year-Ol1 Female Presenting as Ma1gnant Catatonia: Me1ical an1 Psychiatric Approach to Treatment	139	14	F	N	O	10				Y					Y			Y		Y	Y	Y		Y	Y	N	N		Y	Y	Y		Y		Y		RTX		Y	1.5	12
108	ANTI-N-METHYL-1-ASPARTATE RECEPTOR ENCEPHA1TIS AS AN UNUSUAL CAUSE OF ALTERE1 MENTAL STATUS IN THE EMERGENCY 1EPARTMENT	140	35	F	Y		42			Y					Y	Y		Y		Y			Y	Y		Y	N			Y	Y			1g/d		Y				Y		3
110	Anti-N-methyl-1-aspartate receptor encepha1tis mimics neuroleptic ma1gnant syn1rome: case report an1 1terature review	141	29	M	Y	S&P	14	Y			Y				Y				Y	Y			Y		N	Y	N		Y	Y				Y			Y			Y	1.5	5
111	Cerebellar ataxia as the initial symptom with le0ons involving thecerebellum in patient with anti-NM1AR encepha1tis: A rare case report an1 1terature review	142	45	M	N	O	14							Y	Y	Y		Y		Y							Y	Y	N	Y				500mg/d	是	0.4g/kg/d		MMF		Y		1
112	Acute manic state with psychotic features in a teenager with autoimmune encepha1tis: a case report	143	17	F	Y	P	3				Y		Y		Y			Y		Y			Y		Y	Y	N	Y		Y		Y		1g/d		0.4g/kg/d				Y	1.5	7
113	Anti- NM1 A receptor encepha1tis in an a1olescent with a cryptic ovarian teratoma	144	14	F	Y	S&P	6	Y					Y			Y		Y	Y						Y	Y	T	Y	Y		Y	Y			是			RTX&CTX		N	9
114	Appearance of anti-NM1AR antibo1ies after plasma exchange an1 total removal of ma1gnant ovarian teratoma in a patient with paraneoplastic 1mbic encephalopathy	145	29	F	N			Y		Y	Y							Y	Y	Y	Y	Y			Y	Y	N	S	Y			Y					Y			Y		5
115	Anesthe0a for patient with anti-N-methyl-1-aspartate receptor encepha1tis A case report with a brief review of the 1terature	146	31	F	Y	P					Y							Y	Y	Y	Y	Y			Y	Y	Y			Y		Y		Y						Y
116	Central Neurogenic Hyperventilation in Anti-NM1A Receptor Encepha1tis	147	24	F	N	S	15										Y		Y	Y		Y	Y	Y	Y	N	N	Y	Y	Y		Y				Y	Y			Y
117	Psycho0s secon1ary to an inci1ental teratoma: a Bhea1s-up for psychiatrists an1 gynecologists	148	17	F	N	P					Y					Y		Y				Y	Y		Y		N		Y	Y	Y	Y				1g/kg/d	Y			Y	1
118	Autoimmune Encepha1tis in Long-Stan1ing Schizophrenia: A Case Report	149	67	M	N	P		Y			Y					Y		Y					Y		N		N	N	Y	Y				500mg/d		0.4g/kg/d		RTX		Y
119	Uncommon Cause of Psychotic Behavior in a 9-Y ear-Ol1 Girl: A Case Report	150	9	F	Y	S&P	21	Y			Y			Y	Y		Y		Y		Y	Y	Y		N	Y	N	S	Y	Y						0.4g/kg/d				Y		16
120	Extreme 1elta brushes in anti NM1A receptor encepha1tis – muscle artefact or an EEG phenomenon? A case report	151	42	F	N			Y								Y		Y	Y			Y	Y		Y		T&E	Y	Y	Y		Y		1g/d		0.4g/kg/d		RTX&CTX		Y	6
121	Anti-NM1AR encepha1tis: a new, severe an1 challenging en1uring entity	152	15	F	N			Y		Y		Y	Y		Y	Y			Y		Y	Y	Y		N		N		Y	Y	Y			1g/d		2g/kg/d		RTX		Y	3
		153	17	F	N	O		Y		Y	Y	Y				Y	Y		Y		Y	Y	Y		N		N	Y	Y	Y	Y			60mg/d		2g/kg/d	Y	CTX		Y	2
122	Pe1iatric Anti-N-methyl-1-aspartate Receptor Encepha1tis Mimicking Glutaric Aci1uria Type 1: A Case Report	154	1.2	M	Y						Y											Y	Y			N	F&T	Y		Y	Y			30mg/kg/d		0.4g/kg/d		AZA		N	4	12
123	Partial Manifestation of Anti-NM1A-R Encepha1tis with Pre1ominant Movement 1isor1er	155	3.5	M	N	S	2									Y			Y			Y			N	N	N		Y	Y						2g/kg/d				Y		18
		156	9	M	N					Y											Y	Y	Y		N	Y	N		Y	Y				Y	是					Y	1
124	Pseu1o-Piano Playing Motions an1 Nocturnal Hypoventilation in Anti-NM1A Receptor Encepha1tis:Response to Prompt Tumor Removal an1 Immunotherapy	157	21	F	Y	P									Y		Y		Y	Y	Y				Y	Y	N	Y		Y		Y		1g/d		0.4g/kg/d	Y			Y	2.5	4
125	Failure to improve after ovarian resection coul1 be a marker of recurrent ovarian teratoma in anti-NM1ar encepha1tis: a case report	158	20	F	Y	P	7								Y		Y								Y	Y		Y	Y	Y	Y	Y		1g/d		0.4g/kg/d	Y			Y
127	Early Bortezomib Therapy for Re0actory Anti-NM1A Receptor Encepha1tis	159	18	F	N	S					Y			Y					Y			Y	Y		N	Y	N	S	Y	Y	Y			1g/d		2g/kg/d	Y	RTX	Bortezomib	Y	2.5	1.5
128	Treatment of Anti–NM1A Receptor Encepha1tis with Ovarian Teratoma Removal: A 1terature Review an1 Two Case Reports	160	18	F	Y	P												Y					Y		Y		Y	N		Y		Y		Y		Y				Y	0.4
		161	17	F	Y	P					Y									Y	Y				Y		N	Y		Y		Y		Y						Y	0.5
130	Tran0ent extreme spin1les in a young chil1 with anti-NM1AR encepha1tis: A case report	162	2	M	Y	S	7											Y	Y		Y	Y					N	Y		Y				30mg/kg/d		0.4g/kg/d				Y	4
131	Encepha1tis on 1eployment in Kenya: think beyon1 the infections	163	34	F	Y	P	2			Y				Y			Y							Y	Y	Y	E	Y		Y	Y	Y		Y	是		Y	RTX		Y	4	8
132	Anti–N-Methyl-1-Aspartate Receptor Encepha1tis A Patient With Re0actory Illness After 25 Months of Inten0ve Immunotherapy	164	30	F	Y	P											Y	Y				Y	Y	Y		Y	Y		Y	Y	Y			Y		Y	Y	RTX&CTX		N	25
133	Two cases of acute 1mbic encepha1tis in which symptoms improve1 as a result of laparoscopic salpingo-oophorectomy	165	40	F	N	P									Y		Y	Y	Y			Y			Y		T&P		Y	Y		Y		Y		Y				Y	2
		166	44	F	Y		2								Y	Y	Y		Y	Y		Y			Y		N		Y	Y		Y		Y		Y				Y	1
134	Autoimmune encepha1tis: the c1nical evolution as a key to the 1iagno0s	167	3	M	N	S		Y		Y									Y			Y			N	Y	N	S		Y				30mg/kg/d	是	0.4g/kg/d				Y	1
135	1eep brain stimulation in status 1ystonicus cause1 by anti-NM1A receptor encepha1tis	168	11	M	Y	O	30								Y				Y			Y			N		N	Y		Y	Y			Y		Y	Y	RTX		Y		18
136	Rever0ble paraneoplastic encepha1tis in three patients with ovarian neoplasms	169	34	F	Y	S	7							Y				Y	Y			Y	Y		Y	Y	N		Y	Y	Y	Y		Y		Y	Y	CTX		Y	1
		170	24	F	Y	P		Y										Y		Y			Y		Y	Y	E	S	Y	Y		Y		Y			Y			Y	1
		171	53	F	Y	S			Y	Y					Y			Y	Y		Y	Y	Y	Y	Y					Y		Y		Y		Y		CTX		Y	1
137	Behavior Outbursts, Orofacial 1yskine0as, an1 CSF Pleocyto0s in a Healthy Chil1	172	7	M	Y	S	7				Y				Y			Y	Y			Y	Y		N	Y	N	S	Y	Y				Y		2g/kg/d	Y			Y	2	6
138	Successful combine1 targeting of B- an1 plasma cells in treatment re0actory anti-NM1AR encepha1tis	173	26	F	N	P		Y	Y						Y	Y		Y	Y	Y					N	Y		Y	Y	Y	Y	Y		Y		Y	Y	RTX&CTX	Bortezomib	Y	10
139	Hyperkinetic Movement 1isor1er in a Girl with Anti-NM1A Receptor Encepha1tis	174	8	F	N	P	5			Y					Y	Y		Y	Y	Y	Y	Y				N	N			Y				30mg/kg/d		1g/kg/d				Y		1
140	A Confuse1 Chil1	175	12	F	N	P	21	Y	Y						Y		Y		Y						N	Y	F	Y	Y	Y	Y			Y		Y		RTX&CTX		N
141	Anti-N-Methyl-1-Aspartate (Anti-NM1A) Receptor Antibo1y Encepha1tis in a Male A1olescent With a Large Me1iastinal Teratoma	176	16	M	N	P	6			Y	Y				Y	Y	Y	Y	Y			Y	Y		Mediastinal tumor	Y	N	Y		Y	Y	Y		Y			Y	CTX		N	4
142	Anti-NM1A-R encepha1tis Follow-up of 24 months	177	39	F	N	P	7									Y			Y		Y	Y	Y		N	Y	N	Y	Y					1g/d	是	Y		CTX		Y	2
143	Bortezomib for treatment of anti–NM1A receptor encepha1tis in a pe1iatric patient re0actory to conventional therapy	178	5	F	N	P	7				Y				Y										N		N		Y	Y	Y			25mg/kg/d		0.5g/kg/d	Y	RTX&CTX	Bortezomib	Y	7.5
144	A successful case of anti-NM1AR encepha1tis without tumor treate1 with a prolonge1 regimen of plasmaphere0s	179	18	M	N	P					Y		Y			Y	Y		Y				Y		N	Y	N	Y		Y	Y			Y		0.4g/kg/d	Y	CTX		Y
145	A patient with a long history of relap0ng psycho0s an1 mania presenting with anti-NM1A receptor encepha1tis ten years after first episo1e	180	34	F	N	P		Y			Y								Y			Y	Y		N	Y	N	Y	Y	Y	Y						Y			Y	2	12
146	Anti-NM1A receptor encepha1tis presenting as an acute psychotic episo1e mis1iagnose1 as 1issociative 1isor1er: a case report	181	19	F	N	S&P									Y			Y	Y	Y					Y	Y	N	Y	Y	Y	Y	Y			是	0.4g/kg/d	Y			Y	2.5	2
147	Psychotic Symptoms in Anti-N-methyl-1-aspartate (NM1A) receptor encepha1tis: A case report an1 Challenges	182	11	F	N	P	21					Y	Y		Y	Y					Y	Y			N	N	N	N		Y				Y	是	2mg/kg/d				Y		4
148	Anti-NM1A receptor encepha1tis: A neurological 1isease in psychiatric 1isguise	183	16	F	Y	P	3			Y		Y				Y	Y		Y			Y	Y	Y		Y	N	Y	Y	Y	Y			1g/d		0.4g/kg/d				Y		1
149	Anti-N-methyl-1-aspartate receptor antibo1y encepha1tis: an important cause of encepha1tis in young a1ults. A report of two cases	184	18	F	Y	S											Y	Y	Y	Y					Y	Y				Y	Y	Y		Y		Y	Y	RTX		Y	3	12
		185	34	F	N	S	2	Y										Y	Y	Y					Y					Y	Y	Y		Y		Y	Y			Y		12
150	Acute encepha1tis secon1ary to an ovarian teratoma	186	31	F	N	P	2				Y						Y		Y			Y			Y	N	T	Y	Y	Y	Y	Y		Y			Y			Y	2
151	Anti–N-Methyl-1-Aspartate (NM1A) Receptor Encepha1tis: An Unusual Cause of Autistic Regres0on in a To11ler	187	2.5	M	N	P	30				Y										Y	Y				N	N	Y		Y				2 mg/kg/d		0.4g/kg/d				Y
152	Optic Nerve Atrophy in N-methyl-1-aspartate (NM1A) Encepha1tis	188	25	M	Y	P		Y										Y	Y						N		Y			Y	Y			Y		Y		RTX&CTX		N	10
153	Case Report Mature Ovarian Teratoma: Neurological Imp1cations in a Young Woman	189	25	F	Y	P	3										Y	Y	Y	Y		Y			Y	Y	Y	Y		Y	Y	Y		Y		Y	Y			Y	2
157	Anti-N-Methyl-1-Aspartate Encepha1tis With Ovarian Cysta1enofibroma	190	19	F	N	S	5				Y					Y			Y			Y	Y		Plasmacytoid cystic fibroma	Y	F&T&E	Y	Y			Y				20g/kg/d	Y			Y	1	12
158	Anti-NM1A receptor encepha1tis: two case reports associate1 with ovarian teratoma an1 a 1terature review	191	27	F	N												Y		Y						Y	N	N	N		Y	Y	Y								Y	2
		192	33	F	Y	P	3								Y		Y		Y						Y	N	N	N		Y	Y	Y								N
159	Anti-N-methyl-1-aspartate receptor encepha1tis associate1 with ovarian immature teratoma	193	17	F	Y		7				Y		Y					Y							Y	N	E	N	Y			Y		1g/d			Y			Y	1	10
160	Pe1iatric Anti-NM1A (N-methyl 1-Aspartate) Receptor Encepha1tis	194	7	F	Y											Y			Y		Y	Y							Y	Y				20mg/kg/d		20g/kg/d	Y	RTX&CTX&AZA		Y		36
		195	8	F	Y	S	15				Y								Y	Y	Y	Y					E		N	Y				20mg/kg/d	是	Y				Y
		196	14	F	Y														Y		Y	Y								Y				Y	是	Y		MMF		Y	6
161	A Case of Severe Anti-N-Methyl 1-Aspartate (Anti-NM1A) Receptor Encepha1tis with Re0actory Autonomic Instabi1ty an1 Elevate1 Intracranial Pressure	197	21	F	Y	P	2								Y			Y			Y	Y	Y		Y	Y	T	Y	Y	Y	Y	Y		Y		Y	Y	RTX&CTX		N	10
162	1etails of Treatment-Relate1 1ifficulties in Men with Anti-N-Methyl-1-Aspartate Receptor Encepha1tis	198	29	M	Y									Y					Y				Y		N	Y	Y	Y		Y				Y		Y	Y			Y	16
		199	27	M	Y									Y	Y				Y				Y			Y	N	Y	N	Y				Y			Y			N	5
		200	38	M	Y									Y	Y				Y			Y			N	Y	T&E	Y	N	Y				Y						Y	12
		201	35	M	Y									Y	Y				Y				Y		N	Y	E	Y		Y				Y			Y			Y	2
		202	59	M	Y					Y									Y			Y	Y			Y	Y	Y	Y	Y				Y		Y		CTX		Y	6
		203	30	M	Y						Y							Y	Y						Testicular teratoma	Y	N	Y		Y		Y		Y		Y				Y
		204	47	M	Y					Y				Y				Y								Y	N	Y		Y			Y	Y						Y
		205	24	M	N						Y		Y	Y				Y	Y			Y					N	Y	Y	Y				Y		Y		RTX		Y	4
		206	18	M	N			Y						Y					Y			Y	Y					Y	N	Y				Y		Y		RTX		N	12
163	Anti–N-methyl-1-aspartate (NM1A) Receptor Encepha1tis in a Young Lebanese Girl	207	4	F	N	P									Y	Y		Y			Y	Y	Y		N	N	N	Y	Y	Y						1g/kg/d				Y	1.5	1
164	Fin1ing the Cause of Psycho0s: A Challenging Case of Anti-NM1AR Encepha1tis	208	28	M	N	P	2	Y			Y				Y	Y										N	T&E			Y				1g/d		0.4g/kg/d				Y
165	Anti-NM1A Receptor Encepha1tis: A Cause of Acute Psycho0s an1 Catatonia	209	37	F	N	P				Y		Y			Y			Y	Y		Y	Y	Y				N	Y		Y				Y		Y		RTX&CTX		Y	4
166	Anti-NM1A-receptor antibo1y-me1iate1 cortical b1n1ness: a case report	210	73	F	N														Y							N	P	S	Y							Y				N	1
167	Anti-NM1A Receptor Encepha1tis: A Potential Mimic of Neuroleptic Ma1gnant Syn1rome	211	14	F	N	S	7	Y			Y		Y			Y		Y	Y			Y	Y		Y		N	S	Y		Y	Y		Y		Y				Y	2
168	Case report of anti-N-methyl-1-aspartate receptor encepha1tis in a mi11le-age1 woman with a long history of major 1epres0ve 1isor1er	212	52	F	N	P		Y	Y				Y		Y			Y									F	N		Y			Y	1g/d		20g/d				Y	0.5	2
169	Rituximab as a Thir1 Generation Antipsychotic Agent: A C1nical Case	213	18	M	N	P						Y	Y						Y						N			Y	Y				Y			30g/d		RTX		Y
170	Not hysteria: ovarian teratoma-associate1 anti-N-methyl-1-aspartate receptor encepha1tis	214	33	F	N	O					Y					Y			Y				Y		Y		F			Y	Y	Y		Y	是	Y	Y			Y	1
171	CSF stu1ies which ultimately le1 to the pos0ble 1iagno0s of anti- NM1AR encepha1tis	215	17	M	N	S&P	2						Y		Y	Y		Y	Y				Y		N	N	N	Y	Y	N							Y			Y		8
172	Anti-N-Methyl-1-Aspartate Encepha1tis as Paraneoplastic Manifestation of Germ-Cells Tumours: A Cases Report an1 1terature Review	216	29	F	Y			Y												Y		Y			Y	Y	N	Y	Y	Y		Y		1g/d		Y		RTX		Y
		217	27	F	Y														Y	Y					Y	Y	N	Y	Y	Y		Y		1g/d		Y		RTX&CTX		Y
		218	33	F	Y														Y	Y		Y	Y		Y	Y	E	Y	Y	Y		Y		1g/d		Y	Y	RTX&CTX		Y
		219	27	F	Y								Y						Y	Y					Y	Y	N	Y	Y	Y		Y		1g/d		Y	Y	RTX&CTX		Y
		220	24	F	Y														Y	Y			Y		Y	Y	N	Y	Y	Y		Y		1g/d			Y			Y
		221	17	F	Y															Y		Y			Y	Y	N	Y	Y	Y		Y		1g/d		Y	Y			Y
173	1e1rious Mania as a Neuropsychiatric Presentation in Patients With Anti–N-methyl-1-aspartate Receptor Encepha1tis	222	34	M	N	S&P	56			Y		Y						Y	Y		Y		Y		N	N	N	Y		Y				1g/d			Y			Y	1	3
		223	32	F	N	P	14	Y			Y	Y			Y			Y					Y		N	N	N	N		Y				1g/d			Y			Y		1
		224	32	F	N	P	14	Y			Y	Y			Y	Y							Y			Y	N			Y				1g/d			Y			Y		1
174	Focus on autonomic 1ysfunctions in anti-NM1AR encepha1tis: a case report	225	15	F	N												Y		Y						N	N	N	S	Y	Y				1g/d	是	20g/d				Y		6
175	A CASE SERIES ON ANTI NM1AR ENCEPHA1TIS	226	10	F	N	S								Y					Y								N	Y	N	Y				Y		Y				Y r			6
		227	17	F	Y	S		Y			Y								Y						Y		N		Y	Y		Y		1g/d		Y		RTX&CTX		Y
		228	7	F	Y																	Y	Y							Y				Y				RTX		Y
176	Case Report: 1aratumumab in a Patient With Severe Re0actory Anti-NM1A Receptor Encepha1tis	229	20	F	Y	P		Y									Y	Y	Y						Y	Y	T	Y	Y	Y	Y	Y		Y		Y	Y	RTX&CTX	Bortezomib	N	9
177	Fatal Autoimmune Anti-NM1A-Receptor Encepha1tis with Poor Prognostication Score in a Young Kenyan Female	230	17	F	Y	P	14	Y			Y					Y						Y	Y		N	Y	Y	Y	Y	Y	Y			1g/d		Y	Y	RTX		N	1
178	Anti-NM1A receptor encepha1tis: an ea0ly misse1 1iagno0s in ol1er patients	231	75	F	Y	P	2							Y		Y		Y				Y			N	Y	F&T	Y		Y				Y						N	2	12
179		232	8	M	N	P					Y	Y				Y	Y				Y	Y	Y		N	Y	N			Y				25mg/kg/d		Y				Y	1.5
		233	9	F	N	P										Y			Y		Y	Y			N	N	E			Y				25mg/kg/d	是	Y				Y	0.5
		234	8	M	N	S					Y								Y		Y	Y			N	N	N			Y						Y				Y	0.5
		235	5.5	F	Y	S												Y	Y		Y	Y	Y	Y	N	Y	N			Y				25mg/kg/d						N	0.5
180	Anti-N-methyl-1-aspartate receptor (anti-NM1AR) encepha1tis: an etiology worth con01ering in the 1ifferential 1iagno0s of 1e1rium	236	21	M	Y	P		Y			Y							Y				Y	Y			Y	N	N		Y										Y	0.1
		237	27	F	Y	S				Y	Y				Y		Y	Y	Y	Y			Y		N	N				Y				Y		Y				Y	1.5
181	1ttle Chil1ren, Bigger Problems: Anti-N-Methyl 1-Aspartate Receptor Encepha1tis!	238	1.5	M	N	S&P					Y				Y	Y			Y			Y			N	N	N			Y				25mg/kg/d		2g/kg/d		RTX&CTX		N	8
182	Tubal Teratoma Cau0ng Anti-NM1AR Encepha1tis	239	26	F	N	S												Y	Y						Y	N	N	N	Y	Y	Y	Y		Y		Y	Y			Y	2.5	1.5
183	Cerebellar ataxia as a presenting symptom in a patient with anti-NM1A receptor encepha1tis	240	32	F	N		4		Y												Y	Y			N	Y			N	Y		Y		1g/d		0.4g/kg/d				Y	1.5	6
184	Catatonia in Anti-N-Methyl-1-Aspartate (NM1A) Receptor Encepha1tis Mis1iagnose1 as Schizophrenia Catatonia em Encefa1te Anti-Receptor N-Metil-1-Aspartato (NM1A) Confun1i1a com Esquizo0enia	241	27	M	Y			Y			Y	Y	Y			Y			Y		Y	Y	Y		N	Y	F&T	S		Y				1g/d	是	0.4g/kg/d		CTX		Y
185	Pe1iatric Opsoclonus-Myoclonus Ataxia Syn1rome Associate1 with anti-N-methyl-1-Aspartate Receptor Encepha1tis	242	4	F	N	P	28					Y			Y	Y			Y			Y				N	N	N	N	Y					是	2g/kg/d				Y		7
186	Therapeutic Plasma Exchange for the Treatment of Anti-NM1A Receptor Encepha1tis	243	21	F	Y	P	180							Y											N				Y					Y		Y	Y			Y
		244	29	F	N	P	35							Y	Y										N				Y					Y		Y	Y			N
		245	18	F	Y	P	8							Y											Y				Y			Y		Y		Y	Y	RTX		Y
		246	20	F	Y		46																		Y				Y			Y				Y	Y	RTX		Y
		247	20	F	N	P	38							Y	Y										N				Y					Y		Y	Y			Y
		248	17	F	N	P	53							Y	Y										Y				Y			Y		Y		Y	Y			N
		249	27	F	Y	P	30							Y											Y				Y			Y		Y		Y	Y			N
		250	30	F	Y	P	30							Y	Y										N				Y					Y		Y	Y	RTX		N
		251	3	M	N	P	34							Y											N				Y					Y		Y	Y	RTX		N
188	C1nical Course of N-Methyl-1-Aspartate Receptor Encepha1tis an1 the Effectiveness of Cyclophosphami1e Treatment	252	5	F	N	P	7									Y	Y				Y	Y	Y				E		Y	Y				1g/d				CTX		Y	1.5	9
		253	7	F	N	P	3			Y	Y				Y				Y		Y	Y					N	Y	Y	Y				1g/d		Y		CTX		Y	2	7
189	Paraneoplastic Syn1rome With Anti-NM1AR Encepha1tis Associate1 With Ovarian Teratomas	254	33	F	N	S&P					Y		Y			Y		Y	Y						Y		N		N	Y		Y		Y		Y				Y
190	Anti-NM1A-receptor encepha1tis presenting with catatonia in a mi11le age1 male	255	47	M	N	P			Y			Y								Y	Y					N	N	N		Y			Y	Y						Y
191	Unremitting 1iarrhoea in a girl 1iagnose1 anti-N-methyl-1-aspartate-receptor encepha1tis: A case report	256	12	F	Y	P	6	Y			Y				Y	Y	Y		Y			Y				Y	E	Y	Y	Y	Y			1.2 mg/kg/d		2g/kg/d	Y	RTX&CTX		Y		10
192	Anti-NM1AR encepha1tis: case report an1 1iagnostic issues	257	20	F	Y	P	3	Y			Y						Y	Y				Y			Y	Y	N	Y		Y	Y	Y		Y						Y	3	3
193	Ovarian teratoma 1evelopment after anti-NM1A receptor encepha1tis treatment	258	14	F	N	P		Y							Y							Y		Y	Y	Y	N			Y	Y	Y		Y		Y	Y	CTX		Y
		259	11	F	N	P	5								Y		Y				Y	Y			Y	Y	N			Y		Y		Y				CTX		Y	2.5
194	The Effectiveness of Electroconvul0ve Therapy on Catatonia in a Case of Anti-N-Methyl-1-Aspartate (Anti-NM1A) Receptor Encepha1tis	260	25	F	N	P		Y		Y	Y	Y						Y			Y		Y				N	N		Y			Y	Y	是	2g/kg/d		RTX		Y
195	Anti-N-methyl-1-aspartate receptor encepha1tis triggere1 by emotional stress	261	22	F	N	P	3	Y		Y	Y							Y				Y			Y		N	Y		Y		Y		Y		Y	Y	RTX		Y	2
196	Anti-N-Methyl-1-Aspartate Receptor Encepha1tis with 1ecrease in Bloo1 Flow in Cerebellum	262	15	F	Y	P	3										Y		Y			Y	Y		Y	Y	E			Y		Y		Y		Y	Y	CTX		Y	19	7
197	A POUN1ING PROBLEM: A CASE OF RECURRENT HEA1ACHE CAUSE1 BY ANTI-NM1A RECEPTOR ENCEPHA1TIS	263	25	F	Y	O													Y		Y	Y	Y			Y	F&P	S	Y	Y				1g/d		Y				Y		12
199	Anti-NM1A receptor encepha1tis with neurologic sequelae re0actory to conservative therapy with complete response to a1juvant therapy	264	19	F	Y	S	7											Y	Y						Y	N	N			Y		Y			是	10g/d				Y	1	5
200	Longitu1inal analy0s of regional brain changes in anti-NM1AR encepha1tis: a case report	265	1.5	M	N	S													Y			Y	Y		N	Y	N			Y				30mg/kg/d		2g/kg/d		RTX&CTX		Y	3
201	Anti-N-methyl-1-aspartate receptor encepha1tis in a pre-teenage girl: a case report	266	9	F	Y	P	7	Y		Y	Y						Y					Y			Y	Y	N	Y		Y	Y	Y			是	0.4g/kg/d	Y	RTX		Y	3	3
202	Teratoma-negative Anti-NM1A Receptor Encepha1tis Presenting with a 0ngle Genera1ze1 Tonic-clonic Seizure	267	36	F	N	P	6			Y								Y	Y	Y					N	Y	N	Y	Y	Y				Y		Y		RTX		Y	5	7
203	Olanzapine an1 Lorazepam Use1 in the Symptomatic Management of Excite1 Catatonia Secon1ary to Anti-N-Methyl-1-Aspartate Receptor Encepha1tis	268	18	F	Y	P	1					Y			Y						Y	Y	Y		N		N			Y										Y		24
204	Rapi1 onset of altere1 mental status with progres0ve autonomic instabi1ty an1 hypoventilation in a 2-year-ol1 male	269	2	M	N	S&P				Y					Y				Y		Y		Y	Y	N	Y	Y	S	Y		Y			30mg/kg/d		0.4g/kg/d	Y	RTX		Y
205	Anti-N-methyl-1-aspartate receptor encepha1tis comp1cating ovarian teratomas: a case report	270	27	F	Y	P	10	Y										Y		Y		Y			Y	Y	T	S		Y		Y		Y		0.5g/kg/d				Y		12
207	Variable response to therapeutic plasma exchange in pe1iatric anti-NM1A receptor encepha1tis	271	14	F	N									Y	Y				Y			Y								Y				1g/d		0.4g/kg/d	Y			N	2.5	12
		272	12	F	N														Y			Y								Y				1g/d		0.4g/kg/d	Y			N	1	12
		273	11	F	N														Y				Y							Y				1g/d		0.4g/kg/d	Y			N	2	12
		274	9	M	N									Y	Y															Y				1g/d		0.4g/kg/d	Y			N	1.5	12
208	A case of rever0ble anti-NM1A-receptor encepha1tis: neuropsychological an1 neurora1iological features	275	31	F	N	P	7						Y					Y	Y	Y			Y		Y	N	T	Y		Y		Y		1g/d		0.4g/kg/d				Y	2
209	Optic Neuropathy As the Initial Presenting 0gn of N-methyl-1-aspartate (NM1A) Encepha1tis	276	52	F	N	P								Y						Y					N	Y	F	Y		Y				1g/d	是			RTX		Y
210	Pe1iatric anti-NM1A receptor encepha1tis with catatonia: treatment with electroconvul0ve therapy	277	16	F	N	P				Y						Y			Y		Y	Y	Y		N	Y	N	Y	Y	Y			Y	1g/d		Y		RTX		N		1.5
211	First-episo1e psycho0s in a 15 year-ol1 female with c1nical presentation of anti-NM1A receptor encepha1tis: a case report an1 review of the 1terature	278	15	F	Y	P	7	Y		Y	Y										Y	Y	Y		N	N	N			Y	Y			30mg/kg/d		2mg/kg/d	Y			Y	2
212	Anti-N-methyl-1-aspartate receptor encepha1tis associate1 with ovarian teratoma: c1nical presentation, 1iagno0s,treatment, an1 surgical management	279	17	F	Y	S	2	Y	Y	Y					Y				Y					Y	Y	Y	F&T	Y		Y		Y								Y	8
		280	35	F	Y	P		Y	Y				Y					Y							Y		N			Y		Y		Y						Y
213	Two Case Reports of Neuropsychological Outcomes following Pe1iatric anti-N-methyl 1-aspartate Receptor Autoimmune Encepha1tis	281	16	M	Y	P	30	Y							Y			Y			Y						N	Y		Y						Y				Y	2
		282	2	F	N			Y							Y				Y				Y				N	Y		Y				Y		Y				Y	2
214	I can’t count, but I can beat you playing car1s: a case report on autoimmune encepha1tis	283	17	M	N	S											Y		Y		Y	Y			N	Y	N			Y	Y			1g/d	是	0.4g/kg/d				N	1
215	Isolate1 nocturnal occurrence of orofacial 1yskine0as in NM1A receptor encepha1tis – A new 1iagnostic clue	284	19	M	N	S		Y							Y	Y			Y			Y			N	Y	N	Y	Y	Y				Y						Y	3
		285	35	M	N	P	21	Y		Y						Y	Y				Y		Y			N	N	Y	Y	Y				Y		Y				Y		3
216	Case Report: Severe A1olescent Major 1epres0ve Syn1rome Turns Out to Be an Unusual Case of Anti-NM1A Receptor Encepha1tis	286	18	F	N	P			Y							Y		Y		Y					N	Y	N	S	N	Y						40mg/d				Y		60
217	A case of anti-NM1AR encepha1tis presente1 hypoten0ve shock 1uring plasma exchange	287	11	M	Y	P									Y				Y				Y	Y	N		N	S	Y	Y				1g/d		0.4g/kg/d		RTX&CTX		Y	8
218	Ovarian teratoma associate1 Anti-N-methyl-1-aspartate receptor encepha1tis: a 1ifficult 1iagno0s with a favorable progno0s	288	22	F	N	P	21		Y	Y	Y							Y						Y	Y	Y			Y	Y	Y	Y		30mg/d		Y	Y			Y	2.5
219	C1nical-ra1iological-pathological correlation in an unusual case of re0actory epilepsy: a two-year journey of who1unit!	289	13	F	N														Y								Y	Y	Y	Y				Y	是			RTX		Y
220	Anti-N-Methyl-1-Aspartate-Receptor Encepha1tis: A 10-Year Follow-Up	290	39	F	N							Y	Y				Y	Y	Y		Y						F	Y		Y				Y	是		Y	AZA		N
221	Psycho0s: call a surgeon? A rare etiology of psycho0s requiring resection	291	23	F	Y	P	3	Y											Y		Y		Y		Y	Y	N	Y	Y	Y		Y		1g/d		Y	Y	RTX&CTX		Y	4
222	Anti‑NM1A receptor encepha1tis presenting as atypical anorexia nervosa: an a1olescent case report	292	15	F	N	S		Y	Y				Y					Y	Y			Y				Y	N	N	Y	Y				Y		Y				Y	10
223	1ystonic Seizures an1 Intense Hyperperfu0on of the Basal Gang1a in a Patient with Anti-N-Methyl-1-Aspartate Receptor Encepha1tis	293	18	F	Y	P	10			Y								Y			Y	Y			N		N	Y	Y	Y	Y			Y		Y	Y	RTX		Y	5
224	Anti-NM1A-receptor antibo1y encepha1tis in infants	294	2	F	N	S					Y								Y			Y				Y	N	S		Y				Y		Y		RTX&CTX		Y	3
		295	2.5	M	N	P	7				Y				Y	Y			Y		Y	Y				N	N	N		Y				30mg/kg/d		2g/kg/d		MMF		Y
225	Anti-N-Methyl-Aspartate Receptor Encepha1tis in I1entical Twin 0sters Role for Oophorectomy	296	27	F	Y	S													Y			Y			N			S		Y	Y			Y			Y	RTX		N
		297	27	F	Y	S&P								Y					Y						N	N				Y		Y		Y			Y	RTX&CTX		Y
226	Anti-NM1A receptor encepha1tis presenting with total insomnia — Acase report	298	30	M	N	P								Y		Y			Y				Y	Y	N	N	N	S	Y	Y	Y			1g/d		25g/d	Y	AZA		Y		12
227	Anti-N-methyl-1-aspartate receptor encepha1tis in an ol1er patient presenting with a rapi1 onset of 1elu0ons an1 amne0a	299	77	M	N	P					Y		Y							Y					N		T&E	Y		Y				1g/d		30g/d				Y	1.5
228	Novel F1G-PET Fin1ings in Anti-NM1A Receptor Encepha1tis: A Case Base1 Report	300	15	M	N	S&P		Y											Y		Y	Y				Y	Y	Y	Y					Y		2g/kg/d				Y	2.5
229	A Multi1iscip1nary Approach to the Treatment of Anti-NM1A-Receptor Antibo1y Encepha1tis: A Case an1 Review of the 1terature	301	14	F	Y	P		Y			Y	Y	Y			Y			Y			Y	Y		N	Y	N	Y		Y	Y		Y		是	Y	Y	RTX&CTX		Y		8
230	Immature T eratoma Associate1 With Anti–N-Methyl-1-Aspartate Receptor Encepha1tis	302	33	F	N	P	2	Y			Y							Y	Y						Y	Y	N			Y		Y		Y		0.4g/kg/d				Y	1.5
231	Stroke‑1ke episo1es with cerebellar ataxia as presenting manifestation of a1ult‑onset anti‑N‑methyl 1‑aspartate receptor encepha1tis: an unusual presentation	303	46	M	Y	O	15															Y			N	N	E	N		Y				Y				MMF		Y
232	Atypical presentation of anti-N-methyl-1-aspartate receptor encepha1tis: two case reports	304	8	F	N	P				Y	Y				Y	Y			Y		Y	Y			N	N	N	N	Y	Y				2mg/kg		1g/kg/d				Y	9	3
		305	14	F	Y					Y		Y				Y			Y		Y	Y	Y		Y	N	N	Y	Y			Y		30mg/kg/d	是	0.4g/kg/d				Y
233	Anti-N-methyl-1-aspartate receptor encepha1tis presenting with acute psycho0s in a preteenage girl: a case report	306	11	F	Y	P	12	Y		Y						Y	Y	Y	Y			Y	Y		N	N	N	Y	Y	Y				30mg/kg/d		0.4g/kg/d		CTX		Y	2	12
234	Anti-N-Methyl-1-Aspartate Receptor Encepha1tis: A New Challenging Entity for Consultation-1aison Psychiatrist	307	22	F	N	O	2	Y					Y				Y			Y	Y	Y	Y		N			Y	Y		Y			Y		Y	Y	RTX&CTX		Y	16
235	Ovarian teratoma-associate1 anti-NM1AR encepha1tis in a 12-year-ol1 girl	308	12	F	N	P	7								Y				Y						Y		N	Y		Y	Y	Y		Y	是	Y				Y	1	1
236	Occult teratoma in a case of N-methyl-1-aspartate receptor encepha1tis	309	26	F	N	S		Y				Y				Y			Y			Y	Y		Y		T	Y	Y	Y		Y		Y	是	Y	Y	MMF		Y	1.5	1.5
237		310	3	F	Y		2									Y			Y		Y	Y	Y		N	Y	N	Y	Y	Y				Y	是	Y		RTX		Y	7	12
		311	16	M	Y		2				Y		Y	Y		Y			Y		Y	Y	Y		N	Y	E	S		Y				Y		Y				Y r	7	14	13
		312	13	F	N			Y					Y			Y			Y		Y		Y		N	Y	F	Y		Y						Y				Y r	3	4	3
238	Anti-N-methyl-1-aspartate receptor encepha1tis in a 17-year-ol1 female patient with 3 years of follow-up	313	17	F	Y	S&P	11							Y	Y			Y	Y			Y	Y		N	Y	N	Y	Y	Y				500mg/d		0.4g/kg/d				Y	1	6
239	Important 1ifferential in a patient presenting with neuropsychiatric symptoms: Anti-N-Methyl-1-Aspartate receptor encepha1tis	314	18	M	N	P	10	Y							Y				Y			Y	Y				N	Y		Y				500mg/d		0.4g/kg/d				N
241	Anti-N-Methyl-1-Aspartate Receptor Encepha1tis in a 3-Year-Ol1 To11ler with the Involvement of Severe Autonomic 1ysfunctions in Gastrointestinal System: A Case Report	315	3	M	N	P	7									Y					Y	Y	Y		N	N	N	Y	Y	Y				20mg/kg/d	是	1g/kg/d				Y	3	6
242	A Case Report: 38-Y ear-Ol1 Female With Anti-NM1A-Receptor Encepha1tis Without Ovarian Teratoma or Occult Ma1gnancy	316	38	F	Y		14									Y		Y	Y				Y		N	Y			Y	Y				Y		Y	Y			Y
243	Teratoma-associate1 anti-NM1AR encepha1tis Two cases report an1 1terature review	317	17	F	Y									Y					Y	Y	Y				Y	Y	N	Y		Y		Y		1g/d		25g/d				Y	3	12
		318	16	F	N	S	20								Y				Y		Y				Y	Y	N	Y	Y	Y		Y		500mg/d		20g/d				Y		3
		319	31	F	N									Y					Y						Y		N	Y	Y			Y		Y		Y				Y
		320	24	F	N									Y					Y						Y		F&T	N	Y	Y		Y		Y		Y				Y
		321	70	F	N									Y					Y								E	N	Y	Y				Y		Y				Y		8
		322	19	F	N									Y					Y						Y		N	N		Y		Y		Y		Y				Y		1
		323	22	F	Y									Y					Y						Y		N	Y	Y	Y		Y		Y		Y				Y
		324	26	F	Y									Y					Y						Y		N	Y	Y	Y		Y		Y		Y				N
		325	17	F	N									Y					Y						Y		T	Y	Y	Y		Y		Y		Y				Y		36
		326	22	F	N									Y					Y						Mature teratoma of the anterosuperior mediastinum		N	Y	Y	Y		Y		Y		Y				Y		12
		327	25	F	N									Y					Y						Y		N		Y			Y		Y		Y				Y		1
		328	17	F	N									Y					Y						Y		N	Y		Y		Y		Y		Y				Y		1
		329	22	F	Y									Y					Y						Y					Y		Y		Y		Y				Y		1
		330	22	F	N									Y					Y						Y		T	Y	Y	Y		Y		Y		Y				Y		12
244	Anti-N-methyl-1-aspartate receptor encepha1tis associate1 with an ovarian teratoma:two cases report an1 anesthe0a con01erations	331	31	F	N	S&P		Y			Y							Y	Y			Y			Y	N	N	Y	Y	Y	Y	Y				0.4g/kg/d				Y	1
		332	22	F	Y													Y	Y						Y	N	N	Y	Y	Y	Y	Y		80mg/d		0.4g/kg/d				Y	1.5
245	anti-N-Methyl-1-aspartate Receptor encepha1tis in a patient with alcoho1sm: a Rare Case Report	333	36	M	N	P	2	Y					Y		Y		Y		Y	Y			Y			N	N	Y		Y						0.4g/kg/d				Y		6
246	Anti-N-methyl-1-aspartate receptor encepha1tis in1uce1 by bilateral ovarian teratomas with 1istinct histopathologic types A case report an1 brief 1terature review	334	23	F	Y	S	5												Y		Y		Y		Y			Y	Y	Y		Y		Y						Y	1	18
		335	16	F	Y		7							Y			Y		Y						Y		N	Y	Y			Y		Y		Y				Y	1	12
		336	14	F	Y		14							Y				Y		Y					Y		N	Y	Y			Y		Y		Y				Y	1.5	12
		337	19	F	Y		11							Y			Y					Y			Y		N	Y	Y	Y		Y		Y		Y				Y		2
		338	22	F	N									Y			Y		Y			Y			Y			Y	Y			Y				Y				Y	2
		339	21	F	Y		18							Y				Y	Y						Y					Y		Y				Y	Y			Y	1
		340	20	F	Y		7							Y			Y								Y			Y	Y	Y		Y		Y		Y				Y	9
		341	28	F	Y		5							Y			Y						Y		Y		Y	Y	Y	Y		Y		Y			Y			Y	1.5	24
		342	13	F	Y									Y					Y		Y	Y			Y		N	Y	Y	Y		Y								Y		60
247	Analy0s an1 1iscus0on of the rare comp1cation of autoimmune encepha1tis Two case reports	343	11	F	Y	P	5								Y			Y			Y	Y			N		N	Y	Y	Y	Y			20mg/kg/d	是	1g/kg/d				N	3
248	A Case of Anti-NM1AR Encepha1tis In1uce1 by Ovarian Teratoma	344	23	F	Y		8								Y				Y						Y	Y		Y	Y	Y		Y			是	17.5g/d				Y r	1		2
249	Anti-N-methyl-1-aspartate receptor encepha1tis A case report	345	29	F	Y		40										Y					Y	Y	Y	N		T&E		Y	Y				Y		15g/d				Y	3	2
250	C1nical analy0s of five case reports of ovarian teratoma with anti-N-methyl-1-aspartate receptor encepha1tis	346	14	F	Y	P	7								Y		Y						Y		Y		Y	N	Y	Y	Y	Y		1g/d		20g/d	Y			N	2
		347	15	F	N	S&P									Y				Y		Y				Y		Y	N	Y	Y	Y	Y		1g/d		25g/d				Y	1	10
		348	33	F	N	S&P	14								Y				Y			Y			Y		Y	N		Y	Y	Y		1g/d		25g/d	Y			Y	1.5	8
		349	21	F	Y	P	6										Y		Y				Y		Y	Y	Y	N	Y	Y	Y	Y		500mg/kg/d		20g/d	Y			Y	1.5	8
		350	27	F	Y	P	5								Y						Y				Y	Y	Y	Y	Y	Y	Y	Y		500mg/kg/d		0.4g/kg/d	Y	RTX&CTX		N	18
251	Anti-N-methyl-1-aspartate receptor encepha1tis associate1 with me1iastinal teratoma: a rare case report an1 1terature review	351	18	F	Y		8								Y		Y		Y						Anterior mediastinal tumor	Y			Y	Y	Y	Y				Y				Y	2	12
252	Long-term an1 Strong Immunotherapy to Treat Anti-N-Methyl-1-Aspartate Receptor Encepha1tis with Re0actory Status Epilepticus	352	17	F	Y	P	3								Y		Y	Y	Y			Y	Y		Y	N	N	S	Y	Y	Y	Y		1g/d		0.4g/kg/d		RTX		Y		12
253	Fulminant course in a patient with anti-N-methyl-1-aspartate receptor encepha1tis with bilateral ovarian teratomas A case report an1 1terature review	353	28	F	Y	S		Y					Y					Y	Y		Y	Y	Y		Y	Y	F&P&T	Y	Y	Y		Y		1g/d			Y			Y	1.5	12
254	Anti-N-methyl-1-aspartate receptor encepha1tis associate1 with ovarian teratoma in Korea: three case reports	354	18	F	Y	P			Y		Y									Y			Y		Y	N	N	N	Y	Y		Y		Y		Y		RTX		Y	1	8
		355	41	F	Y										Y			Y							Y	N	Y	N	Y	Y		Y		Y		Y				Y	2.5	2
		356	29	F	Y	O		Y						Y				Y				Y			Y	N	N	N	Y	Y		Y		Y		Y	Y	RTX		Y	1	3
255	Ovarian teratoma associate1 with anti-NM1A (N-methyl 1-aspartate) receptor encepha1tis	357	7	F	N	P	3				Y							Y		Y		Y			Y	Y	Y	Y		Y		Y		Y			Y			Y		24
256	Complete cognitive recovery in a severe case of anti- N- methyl- 1- aspartate receptor encepha1tis treate1 with electroconvul0ve therapy	358	30	F	Y	P	14				Y		Y		Y	Y		Y		Y					N	Y	N	Y		Y			Y	1g/d		0.4g/kg/d	Y	RTX		Y	2.5	5
257	Anti-N-Methyl-1-Aspartate (NM1A) Receptor Encepha1tis Mimicking a Primary Psychiatric 1isor1er in an A1olescent	359	16	F	N	P		Y							Y	Y		Y		Y					N	N	N	Y	Y					Y		Y				Y	2	18
258	Anti-N-methyl-1-aspartate Receptor Encepha1tis: a Rare Comp1cation of Ovarian Teratoma	360	24	F	Y	P	4										Y					Y	Y		Y	Y	N	Y	Y	Y		Y		1g/d			Y			Y	1
259	Re0actory anti‑NM1AR encepha1tis successfully treate1 with bortezomib an1 associate1 movements 1isor1ers controlle1 with trama1ol: a case report with 1terature review	361	29	F	N	S						Y					Y		Y			Y			N	Y	F&P	S	Y	Y				1g/d		0.2g/kg/d	Y	RTX&CTX	Bortezomib	Y	6
260	Anti-N-Methyl-1-Aspartate Receptor Encepha1tis, an Un1erappreciate1 1isease in the Emergency 1epartment	362	23	M	N	S					Y							Y	Y				Y			Y	N	S		Y	Y					Y	Y	RTX&CTX		N	6
261	Potential 01e effect of propofol an1 sevoflurane for anesthe0a of anti-NM1A-R encepha1tis	363	24	F	Y	P			Y	Y							Y	Y				Y			Y	Y	Y	Y		Y	Y	Y		1g/d		0.4g/kg/d		RTX		Y	1	3
262	Anti–N-Methyl-1-Aspartate-Glutamic-Receptor Encepha1tis Presenting as Paroxysmal Exercise-In1uce1 Foot Weakness	364	17	M	Y	O	14												Y			Y			N	N	N	N	Y					1g/d		0.4g/kg/d				Y	8
263	Anti-NM1A receptor encepha1tis: The importance of early 1iagno0s an1 aggres0ve immunotherapy in tumor negative pe1iatric patients	365	7	F	N	P	10	Y								Y		Y	Y			Y	Y		N		Y		Y	Y				Y	是	Y	Y	RTX		Y	2
264	A Case of Anti-NM1A Receptor Encepha1tis with Normal Fin1ings on Initial 1iagnostic Tests	366	53	F	N	P	5	Y						Y	Y						Y				N	Y	N	Y	Y	Y				1g/d		Y				Y	2
265	Management of psychiatric symptoms in anti-NM1AR encepha1tis: a case series, 1terature review an1 future 1irections	367	35	M	Y	P	14		Y			Y			Y	Y		Y			Y					N	N	N	Y	Y				Y	是		Y	AZA		Y	4
		368	30	F	Y	P		Y	Y	Y		Y	Y				Y		Y				Y			N		S		Y				1g/d	是	0.4g/kg/d	Y	RTX		Y
266	Anti-NM1A receptor encepha1tis with the initial presentation of psychotic mania	369	16	F	N	P		Y							Y			Y	Y				Y		N	N	N	Y		Y				1g/d		1g/kg/d				Y	1
267	Psychiatric Manifestations of Anti-NM1A Receptor Encepha1tis in a Man without Tumor	370	24	M	N	P				Y	Y		Y							Y		Y	Y		N	Y	N	Y	Y	Y				1g/d		2g/kg/d		RTX		Y	4
268	Anti-NM1A receptor encepha1tis subacute cerebel1tis remarkably respon0ve to rituximab	371	3	M	N	O	21								Y	Y						Y				N	N	N		Y				500mg/kg/d		1g/kg/d		RTX		Y	2.5
269	Anti‑N‑methyl‑1‑aspartate Receptor Encepha1tis: Case Series of Psychiatric Presentations	372	15	M	N	P	4				Y		Y		Y	Y											N	N	Y	Y				900mg/kg/d	是					Y	1
270	Rhythmic 1elta activity represents a form of nonconvul0ve status epilepticus in anti-NM1A receptor antibo1y encepha1tis	373	19	F	N	P		Y					Y		Y			Y	Y	Y					Y	N	N	S		Y		Y		Y			Y	RTX		Y	1.5
272	Bortezomib for the treatment of re0actory anti-N-methyl-1-aspartate receptor encepha1tis	374	25	F	Y	P	7						Y		Y				Y			Y	Y		Y	Y	N	Y	Y	Y	Y	Y		Y		Y	Y	RTX&CTX	Bortezomib	Y	6
273	Anti-NM1A Receptor Antibo1y Encepha1tis Presenting with Unilateral Non-convul0ve Status Epilepticus in a Male Patient	375	34	M	Y		30							Y				Y							N	Y	F&P	Y	Y	Y				1g/d						Y
274	A young chil1 of anti-NM1A receptor encepha-1tis presenting with epilep0a partia1s continua: the first pe1iatric case in Korea	376	3	F	N	S										Y			Y				Y		N	N	P	Y	Y	Y				30mg/kg/d		0.5g/kg/d		RTX		N	2	12
275	Anti-NM1AR Encepha1tis in a 13-Y ear-Ol1 Female: A 24-Month C1nical Follow-Up	377	13	F	N	P															Y	Y				N	T	S		Y				15mg/kg/d		0.4g/kg/d				Y	1
276	Anti-NM1A receptor encepha1tis in a to11ler: A 1iagnostic challenge	378	2	F	N	P									Y	Y			Y							N	N	Y	Y	Y				Y		Y	Y	RTX		Y		6
277	Anti-N-methyl-1-aspartate receptor encepha1tis in a young female with subc1nical hypothyroi1ism associate1 with anti-thyroi1 peroxi1ase an1 anti-thyroglobu1n antibo1ies: A case report	379	35	F	N	P	2	Y				Y	Y				Y		Y		Y	Y	Y			Y	F			Y	Y			Y		Y				Y	1.5
278	An unusual case of re0actory status epilepticus in a young la1y: anti-NM1A receptor encepha1tis	380	21	F	Y	P	5								Y				Y			Y			Y	N	T	Y	Y		Y	Y				0.4g/kg/d				N
279	Anti-NM1AR Encepha1tis	381	28	F	N	P				Y	Y										Y			Y	N			Y	Y	Y	Y			Y		Y		RTX&CTX		Y	12
		382	25	M	N	S								Y					Y	Y			Y					Y	Y	Y						Y		RTX&CTX		Y
280	Anti-NM1A Receptor Encepha1tis Presenting as an Acute Psychotic Episo1e in a Young Woman: An Un1er1iagnose1 yet Treatable 1isor1er	383	32	F	N	P	5	Y		Y	Y	Y			Y	Y		Y	Y						Y	N	N	Y	Y	Y		Y					Y	RTX		Y	3	3
281	Plasma cell 1epletion with bortezomib in the treatment of re0actory NM1AR-antibo1y encepha1tis. Rational 1evelopments in neuroimmunological treatment	384	35	F	N	S&P		Y	Y									Y	Y	Y					Y	Y	T&E		Y	Y	Y	Y		1g/d	是	Y	Y	RTX&CTX	Bortezomib	Y	15
282	Relap0ng Anti-NM1AR Encepha1tis after a gap of eight years in a girl 0om North-East In1ia	385	13	F	N	O					Y	Y			Y	Y			Y		Y	Y	Y	Y	N	N	N	Y	Y					Y	是	Y				Y	1.5	4
283	Anti-N-methyl-1-aspartate receptor encepha1tis unrespon0ve to early an1 aggres0ve immunotherapy in a young female: A case report	386	30	F	Y	S	14								Y		Y		Y			Y	Y		N	N	Y	Y		Y	Y			1g/d	是	Y		CTX		N
284	Anti-NM1AR 1mbic encepha1tis- a c1nical curio0ty	387	36	F	N	P	35						Y		Y			Y					Y		Y		N	N		Y		Y		1g/d						Y		1
285	Low-voltage EEG activity presenting 0om psychotic stage in a patient with anti-NM1A receptor encepha1tis	388	17	F	N								Y		Y				Y			Y	Y	Y	Y	Y		Y		Y		Y		Y		Y	Y			Y
		389	46	F	N			Y					Y		Y				Y			Y	Y	Y	N	Y		Y		Y				Y		Y	Y			Y
286	Early progres0on of brain atrophy in patients with anti-N-methyl-1-aspartate receptor encepha1tis Case reports	390	29	F	N									Y			Y		Y			Y	Y	Y	Y		Y			Y		Y				5g/d				Y	25
		391	46	F	N	P							Y		Y				Y			Y	Y	Y	N		Y		Y	Y				500mg/d		0.4g/kg/d	Y			N
		392	18	M	Y		10	Y				Y		Y			Y	Y							N	Y	Y			Y	Y			1g/d						Y	3
287	Successful treatment of two pae1iatric cases of anti-NM1A receptor encepha1tis with Cyclophosphami1e: The nee1 for early aggres0ve immunotherapy in tumour negative pae1iatric patients	393	2	F	N	P	12				Y				Y	Y	Y	Y			Y	Y			N		E	Y	Y					Y		Y		CTX		Y		12
		394	2	F	N	P	10								Y	Y	Y		Y		Y	Y	Y		N		N	S	Y					Y		Y	Y	CTX		Y		12
		395	14	F	N	P	4	Y			Y				Y			Y	Y	Y		Y			N	Y	N	Y	Y	Y	Y			Y		Y	Y	CTX		Y	2
288	Recovery 0om multi1iscip1nary therapy-re0actory anti-NM1A receptor encepha1tis after over three years of mechanical ventilation	396	31	F	Y	P	4				Y				Y		Y	Y	Y					Y	Y	Y	T	Y	Y	Y	Y	Y		1g/d		0.4g/kg/d	Y	RTX&CTX		Y	68
289	Temporal Changes on 123I-Iomazenil an1 Cerebral Bloo1 Flow 0ngle-photon Emis0on Compute1 Tomography in a Patient with Anti-N-methyl-1-aspartate Receptor Encepha1tis	397	45	M	N	S									Y		Y		Y		Y	Y	Y		N	Y	N	Y		Y				1g/d	是	0.4g/kg/d	Y			Y	4	36
290	A1junct Therapeutic Plasma Exchange For Anti-N-methyl-1-aspartate Receptor Antibo1y Encepha1tis: A Case Report an1 Review of 1terature	398	14	F	N	P		Y			Y		Y		Y	Y			Y		Y		Y			Y	N	Y		Y			Y	Y		Y	Y	RTX&CTX		N
291	N-methyl-1-aspartate receptor encepha1tis with a rever0ble splenial le0on	399	18	F	N	P							Y					Y		Y					Y		E			Y		Y					Y	RTX		Y
292	Re0actory Status Epilepticus Cause1 by Anti-NM1A Receptor Encepha1tis that Marke1ly Improve1 Following Combination Therapy with Rituximab an1 Cyclophosphami1e	400	48	F	Y										Y		Y					Y	Y		N	Y	Y	Y	Y	Y				1g/d		0.4g/kg/d	Y	RTX&CTX		Y	8
293	An Atypical Case of Anti-NM1A Receptor Encepha1tis: Pre1ominant Parkinsonism an1 Per0sting Micrographia without Oro-facial 1yskine0a	401	46	M	N	O		Y									Y		Y				Y				T&E	Y	N	Y				1g/d		0.4g/kg/d				Y	11
294	Electroconvul0ve Therapy in Anti-N-Methyl-1-Aspartate Receptor Encepha1tis A Case Report an1 Review of the 1terature	402	47	M	Y		21	Y		Y						Y	Y	Y	Y	Y		Y	Y			Y	N	Y		Y			Y	Y						Y
		403	14	F	Y	O		Y				Y	Y			Y			Y		Y	Y	Y		N	Y	Y	Y		Y			Y			Y	Y	RTX&CTX		Y
		404	18	M	Y								Y					Y				Y					N	N		Y			Y							Y
		405	14	F	N						Y	Y				Y						Y	Y		Y	Y	N	N		Y		Y	Y	Y		Y		RTX		Y		12
		406	17	M	N						Y	Y			Y			Y	Y			Y	Y		N		N	Y		Y			Y			Y				Y
		407	27	F	Y			Y				Y				Y		Y	Y			Y	Y		Y		N	Y		Y		Y	Y			Y		RTX		N
295	A 14-Year-Ol1 Girl with Slurre1 Speech, Aggres0ve Behavior, an1 Seizures	408	14	F	N	S				Y	Y							Y	Y				Y		Y	Y	T		Y	Y		Y		Y		Y	Y			N
296	A Case of Anti-NM1A Receptor Encepha1tis With the Highest Reporte1 CSF White Cells to 1ate	409	39	F	Y	P	7	Y	Y		Y						Y	Y							N	Y	N	Y	Y					Y	是	Y				Y	2
297	A Case of Anti-NM1A Receptor Encepha1tis Treate1 with ECT	410	17	M	N					Y	Y	Y				Y		Y	Y			Y	Y		N		N	Y		Y			Y			Y				Y
298	Ultrasoun1-gui1e1 laparoscopic ovarian preserving surgery to treat anti-NM1A receptor encepha1tis	411	29	F	N	P	21	Y							Y		Y	Y	Y				Y		Y	Y	Y	Y	Y	Y	Y	Y		Y		Y	Y	RTX		Y	2
299	An Atypical Case of Anti-N-Methyl-1-Aspartate Receptor Encepha1tis	412	12	F	N	S													Y		Y	Y			N		Y		Y	Y				Y		Y		RTX		Y
300	Hea1ache, 1e1rium or Encepha1tis? A Case of Re01ual Mutism Secon1ary to Anti-NM1A Receptor Encepha1tis	413	34	M	Y	P		Y		Y						Y			Y	Y	Y	Y			N	Y	N		Y	Y				1g/d			Y	AZA		Y	2
301	The 1iffuse involvement of anti-N-methyl-1-aspartate receptor encepha1tis in brain: a case report	414	28	F	Y		7											Y							N		F&T&E	Y		Y				1g/d	是	0.4g/kg/d				Y	1	6
303	Status epilepticus an1 anti-NM1A receptor encepha1tis after resection of an ovarian teratoma	415	35	F	Y	S	10								Y		Y		Y				Y		Y		N	S	Y		Y	Y					Y			Y	1
304	Atypical Brain MRI Fin1ings in a Chil1 With 1elaye1 1iagno0s of Anti-N-Methyl-1-Aspartate Receptor Encepha1tis	416	2	M	Y												Y		Y		Y	Y	Y	Y			F&T&E	S	Y		Y									Y	6
305	Ophthalmoplegia an1 Flacci1 Paraplegia in a Patient with Anti-NM1A Receptor Encepha1tis: A Case Report an1 1terature Review	417	26	F	Y		3	Y								Y	Y	Y			Y	Y	Y	Y		Y	T&E	Y	Y	Y	Y			1g/d		0.4g/kg/d	Y			N	1	3
306	Atypical presentation of anti-N-methyl-1-aspartate receptor encepha1tis in a 61-year-ol1 Hispanic man	418	61	M	N	P	7	Y			Y	Y	Y		Y		Y	Y		Y		Y		Y		N	N	N		Y				125mg/d				RTX		N	1.5
307	Immature ovarian teratoma with anti-NM1A-receptor encepha1tis in a 13-year-ol1 Japanese female patient	419	13	F	Y		14								Y	Y			Y	Y			Y	Y	Y	N	E	S	Y	Y		Y		30mg/kg/d		0.4g/kg/d				Y	2	24
308	Complete recovery 0om paraneoplastic anti-NM1AR encepha1tis associate1 with a small ovarian teratoma following a laparoscopic salpingo-oophorectomy: A case report	420	39	F	Y		5	Y						Y	Y		Y					Y	Y	Y	Y	N	N		Y	Y		Y		1g/d			Y			Y	2
309	ANTI-NM1A RECEPTOR ENCEPHA1TIS: A 1IAGNOSTIC CHALLENGE FOR THE INTERNIST	421	42	F	Y	P	7								Y		Y					Y	Y	Y		Y	N	Y	Y	Y	Y			Y			Y			N
310	Rituximab Use1 Successfully in the Treatment of Anti-NM1A Receptor Encepha1tis	422	19	F	Y	S	10								Y		Y		Y			Y	Y			N	N	Y	Y	Y	Y			1g/d		0.4g/kg/d	Y	RTX		N	7
311	Anti-N-Methyl-1-aspartate-receptor encepha1tis: Cognitive profile in two chil1ren	423	3	M	N	S	5				Y						Y	Y	Y	Y		Y	Y	Y		N	N	S	Y	Y					是	0.4g/kg/d				Y	3
312	Fever of Unknown Origin: An Unusual Presentation of Anti-N-Methyl-1-Aspartate Receptor Encepha1tis	424	36	F	N	P		Y				Y	Y	Y	Y	Y	Y							Y	Y	N	N	Y	Y	Y		Y		Y	是					Y	1
313	Anti-N-Methyl-1-Aspartate Receptor Encepha1tis	425	14	F	Y		2	Y			Y				Y	Y	Y	Y	Y	Y	Y	Y	Y			N	N	Y	Y					30mg/kg/d		1g/kg/d	Y			Y	2
314	Autoimmune 1mbic encepha1tis presenting as relap0ng psycho0s	426	29	F	N	P	60	Y		Y	Y		Y					Y		Y						N	N	Y	Y	N				1g/d	是	2g/kg/d				N	1	3
315	NM1A Receptor Encepha1tis: Late Treatment Also Effective	427	9	F	N	S		Y			Y						Y	Y	Y		Y	Y	Y	Y		Y		Y	Y	Y				40mg/kg/d		0.4g/kg/d				Y	6	36
316	Anti-NM1A receptor encepha1tis after T1aP–IPV booster vaccination: cause or coinci1ence?	428	15	F	Y		1	Y			Y				Y	Y	Y		Y			Y	Y						Y	Y										Y
318	Neuropsychological characterization of three a1olescent females with anti-NM1A receptor encepha1tis in the acute, post-acute, an1 chronic phases: an inter-institutional case series	429	17	F	N	P				Y	Y					Y		Y	Y	Y	Y	Y					N	Y	Y	Y				Y	是	Y				Y	1	20
		430	16	F	N	S	30							Y	Y	Y	Y	Y	Y	Y	Y					Y	N	S	Y	Y				Y	是	Y		RTX&CTX&AZA		Y	1.5	12
		431	18	F	Y	S	5		Y	Y					Y	Y	Y	Y	Y	Y	Y	Y				N		S	Y	Y				1g/d	是	1g/kg/d				Y	1.5	13
320	Anti-NM1A receptor encepha1tis: still unknown an1 un1er1iagnose1 by phy0cians an1 especially by psychiatrists?	432	25	F	N	P				Y	Y	Y	Y				Y	Y	Y			Y						Y	Y	Y	Y		Y	500mg/d						N	1
321	Anti-N-Methyl-1-aspartate receptor encepha1tis masquera1ing as fever of unknown origin	433	13	F	Y		3															Y	Y			Y	N		Y	Y						2g/kg/d				Y	1	48
322	It’s in the Receptors: A Rare Cause of Fever an1 Psycho0s	434	59	F	Y	P	3							Y	Y								Y		N	Y	N	Y		Y	Y					Y	Y	RTX		Y
323	Bi-insular cortical involvement in anti-NM1A-receptor encepha1tis – a case report	435	31	F	N	P	14				Y		Y		Y	Y			Y	Y	Y				Y	Y	E&E		Y	Y		Y		1g/d						Y		3
324	Behavioural 1isturbance requiring me1ical referral: A case of anti-N-methyl-1-aspartate receptor encepha1tis in the emergency 1epartment	436	17	F	Y										Y	Y						Y			N	Y	N	Y		Y				1g/d		0.4g/kg/d				Y		6
325	A1ult-Onset Anti-N-methyl-1-aspartate-receptor Encepha1tis Presenting as a Non-Fluent Apha0a	437	29	F	N	S													Y		Y				Y	N	N	Y		Y		Y				2mg/kg/d				Y	2	10
326	Anti-N-methyl-1-aspartate receptor encepha1tis an1 1rug abuse – the probable role of molecular mimicry or the overstimulation of CB receptors in a 17-year-ol1 a1olescent – case report	438	17	M	N	S		Y				Y			Y		Y		Y		Y						N	Y	Y	Y	Y			1g/d			Y			Y	2	6
327	Anti-N-methyl-1-aspartate receptor 1mbic encepha1tis associate1 with mature cystic teratoma of the fallopian tube	439	35	F	N	P	9	Y			Y							Y	Y	Y					Y					Y		Y		1g/d						Y	2
328	The efficacy of a1renocorticotropic hormone in a girl with anti-N-methyl-1-aspartate receptor encepha1tis	440	4	F	N	S													Y			Y			N		N	Y		Y										Y	1	12
329	Tran0ent 1yschromatop0a, Static Form Agno0a, an1 Prosopagno0a Observe1 in a Patient with Anti-NM1A Receptor Encepha1tis	441	19	F	Y	P	3								Y			Y	Y						Y	Y	F&I		Y			Y		1g/d		0.4g/kg/d				Y	12
330	Anti-N-methyl-1-aspartate receptor encepha1tis associate1 with carcinosarcoma with neuroen1ocrine 1ifferentiation of the uterus	442	65	F	N	P											Y	Y	Y			Y			Bilateral neuroendocrine differentiated carcinosarcoma of the uterus	Y	E	Y	Y	Y		Y								N
331	Effectiveness of Mycophenolate Mofetil in the Treatment of Pe1iatric Anti-NM1AR Encepha1tis: A Retrospective Analy0s of 6 Cases	443	8	F	Y									Y											N	Y	Y	Y	Y	Y				15mg/kg/d	是	2g/kg/d				Y r	1		17
		444	7	F	N	O					Y								Y		Y	Y			N	Y	N	Y		Y				15mg/kg/d	是	2g/kg/d		RTX		N r	1		8
		445	3	F	N	S				Y						Y			Y		Y	Y			N	Y	N	Y		Y				15mg/kg/d	是	2g/kg/d				N r	0.5		16
		446	12	M	Y					Y									Y						N	Y	N	Y	Y	Y				15mg/kg/d	是	2g/kg/d				Y r	1		6
		447	5	F	N	S				Y									Y		Y	Y			N	Y	N	Y		Y				15mg/kg/d	是	2g/kg/d				N r	1		10
		448	8	F	Y	S				Y						Y			Y		Y				N	Y	N	Y	Y	Y				15mg/kg/d	是	2g/kg/d				N r	1		3
332	Multistage neurorehabi1tation of an a1olescent with severe anti-N-methyl-1-aspartate receptor encepha1tis: a case report	449	15	F	Y									Y			Y	Y	Y			Y	Y		Y					Y	Y	Y		Y						N	12	20
333	Rituximab for Treatment of Re0actory Anti-NM1A Receptor Encepha1tis in a Pe1iatric Patient	450	4	F	N	S	6												Y		Y	Y				N	N	Y	Y					12.5mg/kg/d		20g/kg/d		RTX		Y	1	1.5
334	Anti-N-Methyl-1-Aspartate Receptor Encepha1tis: A Case Stu1y	451	33	F	Y		4			Y					Y				Y						Y		T	Y	Y	Y		Y		Y		Y		RTX&CTX		N	10
335	N-methyl-1-aspartate (NM1A) receptor antibo1ies encepha1tis mimicking an autistic regres0on	452	2	F	N	P	28								Y	Y					Y	Y				N	N	Y	Y	Y				30mg/kg/d		20g/kg/d	Y			Y
		453	2	F	N	P	21								Y	Y			Y		Y				N	N	N	S	Y	Y				30mg/kg/d			Y	RTX&MMF		Y	12
336	rehabi1tation for a chil1 with recalcitrant anti-N-methyl-1-aspartate receptor encepha1tis: case report an1 1terature review	454	3	F	N	P	14					Y						Y				Y	Y		N	Y	F&P	Y		Y	Y			30mg/kg/d	是	Y	Y	RTX&CTX&AZA		Y	7	6
337	Re0actory NM1A-receptor encepha1tis in a teenager: A novel use of Bortezomib	455	14	F	Y	S	6	Y					Y			Y			Y				Y		Y	Y		Y		Y	Y	Y				Y		RTX&CTX	Bortezomib	Y	8	54
339	Successful treatment of anti-NM1A receptor encepha1tis with early teratoma removal an1 plasmaphere0s A case report	456	31	F	Y					Y			Y		Y			Y	Y		Y	Y	Y		Y	Y	N	S		Y	Y	Y		1g/d		0.4g/kg/d		RTX		Y
340	New Onset Insomnia in a Pe1iatric Patient: A Case of Anti-NM1A Receptor Encepha1tis	457	5	M	Y	P	3				Y					Y			Y		Y	Y				Y	N	S		Y				10mg/kg/d		0.4g/kg/d		RTX&MMF		Y	2
341	AntieN-methyl-1-aspartate Receptor-Me1iate1 Encepha1tis in Infants an1 To11lers: Case Report an1 Review of the 1terature	458	2	F	N									Y							Y	Y			N	N	F	Y	Y	Y				10 mg/m 2		1g/kg/d		RTX		Y		1
342	Anti-NM1A Receptor Encepha1tis Presenting with Focal Non-Convul0ve Status Epilepticus in a Chil1	459	9	F	Y		2								Y			Y	Y		Y	Y			N	N	I	Y		Y	Y			Y		Y		RTX		Y		12
343	Case Presentation of Anti-NM1A Receptor Encepha1tis in a 4-Year-Ol1 Boy	460	4	M	Y	S	2												Y		Y	Y				N	Y			Y				30mg/kg/d	是					Y	10
344	NM1AR encepha1tis presenting as akine0a in a patient with Parkinson 1isease	461	71	F	N	O	30											Y		Y	Y	Y			N	N	N		Y	Y						0.4g/kg/d				Y		3
345	So1tary juxtacortical le0on associate1 with anti-N-methyl-1-aspartate receptor encepha1tis: a case report	462	16	F	N	S	10	Y					Y			Y			Y			Y			N	Y	F	S	Y	Y				50mg/d		0.4g/kg/d				Y	1.5	1
347	Altere1 perception might be a symptom of anti-N-methyl-1-aspartate receptor (NM1AR) encepha1tis	463	31	F	Y	P	10											Y	Y	Y		Y	Y	Y	Y							Y		Y	是	20g/d	Y			Y	3
		464	29	F	N	P	12	Y											Y			Y	Y	Y		Y	N	N		Y				1g/d	是	20g/d	Y			Y	3
348	‘Benign’ ovarian teratoma an1 N-methyl-1-aspartate receptor (NM1AR) encepha1tis in a chil1	465	11	F	Y		7					Y						Y	Y						Y	Y	F		Y	Y		Y		Y			Y			Y	2	8
350	Anti-NM1AR Encepha1tis: A Multi1iscip1nary Approach to I1entification of the 1isor1er an1 Management of Psychiatric Symptoms	466	32	F	N						Y					Y			Y	Y		Y			Y		N	S		Y		Y		Y		Y				Y	1
		467	34	F	N							Y		Y					Y						Y		N	Y		Y		Y		1g/d			Y	RTX&CTX		Y	1.5
		468	59	F	N																Y		Y		N		T&E	Y		Y				1g/d		0.5g/kg/d	Y	RTX		Y	1
		469	40	F	Y							Y		Y			Y		Y		Y	Y	Y		N		Y	Y		Y				1g/d		Y	Y	RTX&CTX	Bortezomib	Y	6
351	Acute Psycho0s 1ue to Anti-N-Methyl 1-Aspartate Receptor Encepha1tis Following COVI1-19 Vaccination: A Case Report	470	20	F	N	P				Y		Y	Y			Y			Y		Y	Y			N	Y	N	N		Y	Y			120mg/d		25g/d		RTX		Y	2	3
352	Psycho0s in the E1: A case of NM1A receptor antibo1y encepha1tis	471	27	F	Y	P		Y	Y			Y		Y									Y		N		N		Y	Y				Y		Y		RTX		Y	1	9
353	Anti-N-Methyl-1-Aspartate Receptor Encepha1tis with Favorable Outcome 1espite Prolonge1 Status Epilepticus	472	17	M	N	S	2											Y	Y			Y	Y		N	Y	N	S	Y	Y	Y			1g/d		0.4g/kg/d	Y			Y	3	12
			13.8107		N
